# Supplementary material for: Low-temperature phase of hexaguanidinium hepta­molybdate monohydrate
Source: Acta Crystallogr Sect E Struct Rep Online. 2008 Apr 2;64(Pt 5):m614–5. doi: 10.1107/S1600536808008234 (PMC2961279; doi:10.1107/S1600536808008234)
Supplement: Supplementary file 1 [file e-64-0m614-sup1.cif]

##############################################################################
###                                                                        ###
###        Electronic paper (Acta Crystallographica Section E)             ###
###                                                                        ###
##############################################################################
#                                                                            #
# This CIF contains the data in a paper accepted for publication in Acta     #
# Crystallographica Section E. It conforms to the requirements of Notes      #
# for Authors for Section E, and has been peer reviewed under the auspices   #
# of the IUCr Commission on Journals.                                        #
#                                                                            #
# Full details of the Crystallographic Information File format               #
# are given in the paper "The Crystallographic Information File (CIF):       #
# a New Standard Archive File for Crystallography" by S. R. Hall, F. H.      #
# Allen and I. D. Brown [Acta Cryst. (1991), A47, 655-685].                  #
#                                                                            #
# The current version of the core CIF dictionary is obtainable from          #
# ftp://ftp.iucr.org/pub/cif_core.dic. The current version number is 2.4.    #
#                                                                            #
# Software is freely available for graphical display of the structure(s) in  #
# this CIF.  For information consult the CIF home page http://www.iucr.org/  #
# cif/home.html                                                              #
#                                                                            #
# This file may be used for bona fide research purposes within the           #
# scientific community so long as proper attribution is given to the journal # 
# article from which it was obtained.                                        #
#                                                                            #
##############################################################################
                                             
data_global
_audit_creation_method     'form.cif (version 2.0)'
_journal_data_validation_number     ?
_journal_date_recd_electronic     2008-03-04
_journal_date_accepted     2008-03-26
_journal_name_full     'Acta Crystallographica, Section E'
_journal_year     2008
_journal_volume     64
_journal_issue      5
_journal_page_first     m614
_journal_page_last     m615
_journal_paper_category     QM
_journal_coeditor_code     MG2049
_publ_contact_author_name     'Dickman, Michael H.'
_publ_contact_author_address
;
School of Engineering and Science
Jacobs University Bremen
P. O. Box 750561
28725 Bremen
Germany
;
_publ_contact_author_email     'm.dickman@jacobs-university.de'
_publ_contact_author_fax     '49-421-200-3229'
_publ_contact_author_phone     '49-421-200-3235'
_publ_section_title
;
Low-temperature phase of hexaguanidinium heptamolybdate monohydrate
;
loop_
    _publ_author_name
    _publ_author_address
    'Reinoso, Santiago'
;
School of Engineering and Science
Jacobs University Bremen
P. O. Box 750561
28725 Bremen
Germany
;
    'Dickman, Michael H.'
;
School of Engineering and Science
Jacobs University Bremen
P. O. Box 750561
28725 Bremen
Germany
;
    'Praetorius, Antonia'
;
School of Engineering and Science
Jacobs University Bremen
P. O. Box 750561
28725 Bremen
Germany
;
    'Kortz, Ulrich'
;
School of Engineering and Science
Jacobs University Bremen
P. O. Box 750561
28725 Bremen
Germany
;
data_I
_chemical_name_systematic
;
hexaguanidinium heptamolybdate monohydrate
;
_chemical_name_common     'Guanidinium heptamolybdate monohydrate'
_chemical_formula_moiety     'Mo7 O24, 6(C H6 N3), H2 O'
_chemical_formula_sum     'C6 H38 Mo7 N18 O25'
_chemical_formula_structural     ?
_chemical_formula_analytical     ?
_chemical_formula_iupac     '(C1 H6 N3)6 [Mo7 O24], H2 O'
_chemical_formula_weight     1434.12
_chemical_melting_point     ?
_symmetry_cell_setting     monoclinic
_symmetry_space_group_name_H-M     'P 21/c'
_symmetry_space_group_name_Hall     '-P 2ybc'
loop_
    _symmetry_equiv_pos_as_xyz
    'x, y, z'
    '-x, y+1/2, -z+1/2'
    '-x, -y, -z'
    'x, -y-1/2, z-1/2'
_cell_length_a     11.9402(6)
_cell_length_b     15.9131(9)
_cell_length_c     19.8223(13)
_cell_angle_alpha     90.00
_cell_angle_beta     92.312(4)
_cell_angle_gamma     90.00
_cell_volume     3763.3(4)
_cell_formula_units_Z     4
_cell_measurement_reflns_used     7762
_cell_measurement_theta_min     2.34
_cell_measurement_theta_max     29.74
_cell_measurement_temperature     173(2)
_exptl_crystal_description     prism
_exptl_crystal_colour     colourless
_exptl_crystal_size_max     0.17
_exptl_crystal_size_mid     0.17
_exptl_crystal_size_min     0.08
_exptl_crystal_size_rad     ?
_exptl_crystal_density_diffrn     2.531
_exptl_crystal_F_000     2776
_exptl_absorpt_coefficient_mu     2.366
_exptl_absorpt_correction_type     multi-scan
_exptl_absorpt_process_details     'APEXII (Bruker, 2005)'
_exptl_absorpt_correction_T_min     0.6892
_exptl_absorpt_correction_T_max     0.8333
_exptl_special_details
;
;
_diffrn_ambient_temperature     173(2)
_diffrn_radiation_type     MoK\a
_diffrn_radiation_wavelength     0.71073
_diffrn_radiation_source     'sealed tube'
_diffrn_radiation_monochromator     graphite
_diffrn_measurement_device_type     'Bruker X8 APEXII CCD area-detector'
_diffrn_measurement_method     '\f and \w scans'
_diffrn_detector_area_resol_mean     ?
_diffrn_reflns_number     153838
_diffrn_reflns_av_R_equivalents     0.1502
_diffrn_reflns_av_sigmaI/netI     0.0886
_diffrn_reflns_theta_min     1.71
_diffrn_reflns_theta_max     34.43
_diffrn_reflns_theta_full     34.43
_diffrn_measured_fraction_theta_max     0.998
_diffrn_measured_fraction_theta_full     0.998
_diffrn_reflns_limit_h_min     -18
_diffrn_reflns_limit_h_max     18
_diffrn_reflns_limit_k_min     -25
_diffrn_reflns_limit_k_max     25
_diffrn_reflns_limit_l_min     -31
_diffrn_reflns_limit_l_max     31
_diffrn_reflns_reduction_process     ?
loop_
    _diffrn_standard_refln_index_h
    _diffrn_standard_refln_index_k
    _diffrn_standard_refln_index_l
    ? ? ?
_refine_special_details
;
Refinement of <i>F</i>^2^ against ALL reflections. The weighted <i>R</i>-factor
<i>wR</i> and goodness of fit <i>S</i> are based on <i>F</i>^2^, conventional
<i>R</i>-factors <i>R</i> are based on <i>F</i>, with <i>F</i> set to zero for
negative <i>F</i>^2^. The threshold expression of <i>F</i>^2^ >
\s(<i>F</i>^2^) is used only for calculating <i>R</i>-factors(gt) <i>etc</i>.
and is not relevant to the choice of reflections for refinement.
<i>R</i>-factors based on <i>F</i>^2^ are statistically about twice as large
as those based on <i>F</i>, and <i>R</i>- factors based on ALL data will be
even larger.
;
_reflns_number_total     15842
_reflns_number_gt     9689
_reflns_threshold_expression     'I>2s(I)'
_refine_ls_structure_factor_coef     Fsqd
_refine_ls_matrix_type     full
_refine_ls_R_factor_all     0.0958
_refine_ls_R_factor_gt     0.0531
_refine_ls_wR_factor_gt     0.1369
_refine_ls_wR_factor_ref     0.1644
_refine_ls_goodness_of_fit_ref     1.055
_refine_ls_restrained_S_all     1.055
_refine_ls_number_reflns     15842
_refine_ls_number_parameters     506
_refine_ls_number_restraints     0
_refine_ls_number_constraints     ?
_refine_ls_hydrogen_treatment     constr
_refine_ls_weighting_scheme     calc
_refine_ls_weighting_details
         'calc w=1/[\s^2^(Fo^2^)+(0.0650P)^2^+1.0536P] where P=(Fo^2^+2Fc^2^)/3'
_refine_ls_shift/su_max     0.001
_refine_ls_shift/su_mean     0.000
_refine_diff_density_max     1.770
_refine_diff_density_min     -2.325
_refine_ls_extinction_method     'SHELXL'
_refine_ls_extinction_coef     0.00102(9)
loop_
    _atom_type_symbol
    _atom_type_description
    _atom_type_scat_dispersion_real
    _atom_type_scat_dispersion_imag
    _atom_type_scat_source
    'C' 'C' 0.0033 0.0016
                         'International Tables Vol C Tables 4.2.6.8 and 6.1.1.4'
    'N' 'N' 0.0061 0.0033
                         'International Tables Vol C Tables 4.2.6.8 and 6.1.1.4'
    'O' 'O' 0.0106 0.0060
                         'International Tables Vol C Tables 4.2.6.8 and 6.1.1.4'
    'Mo' 'Mo' -1.6832 0.6857
                         'International Tables Vol C Tables 4.2.6.8 and 6.1.1.4'
    'H' 'H' 0.0000 0.0000
                         'International Tables Vol C Tables 4.2.6.8 and 6.1.1.4'
_computing_data_collection     'APEX2 (Bruker, 2005)'
_computing_cell_refinement     'APEX2 (Bruker, 2005)'
_computing_data_reduction     'APEX2 (Bruker, 2005)'
_computing_structure_solution     'SHELXTL (Sheldrick, 2008)'
_computing_structure_refinement     'SHELXTL (Sheldrick, 2008)'
_computing_molecular_graphics     'SHELXTL (Sheldrick, 2008)'
_computing_publication_material     'SHELXTL (Sheldrick, 2008)'
loop_
    _atom_site_type_symbol
    _atom_site_label
    _atom_site_fract_x
    _atom_site_fract_y
    _atom_site_fract_z
    _atom_site_U_iso_or_equiv
    _atom_site_adp_type
    _atom_site_calc_flag
    _atom_site_refinement_flags
    _atom_site_occupancy
    _atom_site_disorder_assembly
    _atom_site_disorder_group
    Mo Mo1 0.02068(3) 0.06939(2) 0.221800(17) 0.01551(8) Uani d . 1 . .
    Mo Mo2 0.22006(3) 0.06307(2) 0.115322(17) 0.01597(8) Uani d . 1 . .
    Mo Mo3 0.04258(3) 0.17323(2) 0.359758(18) 0.01829(9) Uani d . 1 . .
    Mo Mo4 0.24555(3) 0.20215(2) 0.245700(16) 0.01436(8) Uani d . 1 . .
    Mo Mo5 0.44752(3) 0.16970(2) 0.131721(18) 0.01815(9) Uani d . 1 . .
    Mo Mo6 0.26730(3) 0.06331(2) 0.377162(17) 0.01662(8) Uani d . 1 . .
    Mo Mo7 0.46759(3) 0.06731(2) 0.270582(18) 0.01634(8) Uani d . 1 . .
    O O1B -0.0700(3) 0.0900(2) 0.15428(15) 0.0235(7) Uani d . 1 . .
    O O1A -0.0382(3) -0.0105(2) 0.26587(16) 0.0249(7) Uani d . 1 . .
    O O2B 0.1171(3) 0.0798(2) 0.05310(15) 0.0238(7) Uani d . 1 . .
    O O2A 0.2968(3) -0.0190(2) 0.08550(16) 0.0246(7) Uani d . 1 . .
    O O3B -0.0348(3) 0.1000(2) 0.40054(16) 0.0270(7) Uani d . 1 . .
    O O3A -0.0090(3) 0.2697(2) 0.38553(16) 0.0266(7) Uani d . 1 . .
    O O5B 0.5214(3) 0.0936(2) 0.09095(16) 0.0256(7) Uani d . 1 . .
    O O5A 0.5025(3) 0.2644(2) 0.10420(17) 0.0271(7) Uani d . 1 . .
    O O6B 0.3707(3) 0.0785(2) 0.43900(15) 0.0241(7) Uani d . 1 . .
    O O6A 0.1877(3) -0.0173(2) 0.40575(16) 0.0269(7) Uani d . 1 . .
    O O7B 0.5567(3) 0.0861(2) 0.33821(16) 0.0248(7) Uani d . 1 . .
    O O7A 0.5255(3) -0.0139(2) 0.22726(17) 0.0256(7) Uani d . 1 . .
    O O12 0.1370(2) 0.00412(18) 0.18077(14) 0.0186(6) Uani d . 1 . .
    O O13 -0.0327(2) 0.16739(19) 0.27278(15) 0.0201(6) Uani d . 1 . .
    O O1M4 0.1493(2) 0.10064(18) 0.29826(13) 0.0156(5) Uani d . 1 . .
    O O2M4 0.3391(2) 0.09888(18) 0.19337(13) 0.0152(5) Uani d . 1 . .
    O O25 0.3103(2) 0.16081(19) 0.08014(14) 0.0203(6) Uani d . 1 . .
    O O34 0.1626(3) 0.26978(19) 0.29144(15) 0.0215(6) Uani d . 1 . .
    O O36 0.1794(2) 0.16226(19) 0.41150(14) 0.0208(6) Uani d . 1 . .
    O O45 0.3298(3) 0.26854(19) 0.19892(15) 0.0216(6) Uani d . 1 . .
    O O57 0.5234(2) 0.16324(19) 0.21861(15) 0.0205(6) Uani d . 1 . .
    O O67 0.3490(2) 0.00393(18) 0.31125(14) 0.0184(6) Uani d . 1 . .
    O O124 0.1415(2) 0.16496(18) 0.17796(14) 0.0160(5) Uani d . 1 . .
    O O467 0.3486(2) 0.16389(18) 0.31372(14) 0.0175(6) Uani d . 1 . .
    C C1 -0.1887(4) 0.2916(3) 0.5167(3) 0.0331(11) Uani d . 1 . .
    C C2 0.4571(4) 0.1742(3) -0.0860(2) 0.0231(9) Uani d . 1 . .
    C C3 0.0480(4) 0.1669(3) 0.5786(2) 0.0227(9) Uani d . 1 . .
    C C4 -0.2559(3) 0.2966(3) 0.24617(19) 0.0216(9) Uani d . 1 . .
    C C5 -0.2245(4) -0.0488(3) 0.1085(2) 0.0199(8) Uani d . 1 . .
    C C6 0.2837(4) 0.0415(3) 0.6044(2) 0.0225(9) Uani d . 1 . .
    N N11 -0.2273(4) 0.2477(3) 0.4624(3) 0.0513(14) Uani d . 1 . .
    H H11A -0.2897 0.2186 0.4643 0.062 Uiso calc R 1 . .
    H H11B -0.1900 0.2481 0.4250 0.062 Uiso calc R 1 . .
    N N12 0.5055(3) 0.1087(3) -0.0551(2) 0.0288(9) Uani d . 1 . .
    H H12A 0.5597 0.0814 -0.0744 0.035 Uiso calc R 1 . .
    H H12B 0.4833 0.0927 -0.0153 0.035 Uiso calc R 1 . .
    N N13 0.0031(4) 0.1011(3) 0.5475(2) 0.0308(9) Uani d . 1 . .
    H H13A -0.0506 0.0726 0.5663 0.037 Uiso calc R 1 . .
    H H13B 0.0267 0.0857 0.5079 0.037 Uiso calc R 1 . .
    N N14 -0.2542(3) 0.2142(3) 0.24754(19) 0.0298(10) Uani d . 1 . .
    H H14A -0.3154 0.1856 0.2369 0.036 Uiso calc R 1 . .
    H H14B -0.1917 0.1875 0.2591 0.036 Uiso calc R 1 . .
    N N15 -0.1334(3) -0.0878(3) 0.0894(2) 0.0275(9) Uani d . 1 . .
    H H15A -0.1071 -0.0776 0.0494 0.033 Uiso calc R 1 . .
    H H15B -0.0990 -0.1238 0.1168 0.033 Uiso calc R 1 . .
    N N16 0.2399(3) 0.0624(3) 0.66201(18) 0.0269(9) Uani d . 1 . .
    H H16A 0.2705 0.1028 0.6869 0.032 Uiso calc R 1 . .
    H H16B 0.1801 0.0361 0.6756 0.032 Uiso calc R 1 . .
    N N21 -0.0947(3) 0.3375(3) 0.5144(2) 0.0349(11) Uani d . 1 . .
    H H21A -0.0712 0.3667 0.5500 0.042 Uiso calc R 1 . .
    H H21B -0.0566 0.3385 0.4773 0.042 Uiso calc R 1 . .
    N N22 0.3746(3) 0.2148(2) -0.05681(19) 0.0274(9) Uani d . 1 . .
    H H22A 0.3420 0.2579 -0.0773 0.033 Uiso calc R 1 . .
    H H22B 0.3526 0.1986 -0.0170 0.033 Uiso calc R 1 . .
    N N23 0.1296(3) 0.2099(2) 0.55026(19) 0.0253(8) Uani d . 1 . .
    H H23A 0.1536 0.1944 0.5108 0.030 Uiso calc R 1 . .
    H H23B 0.1596 0.2538 0.5711 0.030 Uiso calc R 1 . .
    N N24 -0.1629(3) 0.3397(2) 0.2631(2) 0.0299(9) Uani d . 1 . .
    H H24A -0.1009 0.3128 0.2751 0.036 Uiso calc R 1 . .
    H H24B -0.1638 0.3950 0.2622 0.036 Uiso calc R 1 . .
    N N25 -0.2628(3) -0.0643(3) 0.16922(19) 0.0266(8) Uani d . 1 . .
    H H25A -0.2275 -0.1002 0.1963 0.032 Uiso calc R 1 . .
    H H25B -0.3234 -0.0386 0.1824 0.032 Uiso calc R 1 . .
    N N26 0.2384(3) -0.0186(2) 0.5654(2) 0.0273(8) Uani d . 1 . .
    H H26A 0.1780 -0.0451 0.5779 0.033 Uiso calc R 1 . .
    H H26B 0.2687 -0.0317 0.5270 0.033 Uiso calc R 1 . .
    N N31 -0.2477(4) 0.2892(3) 0.5725(2) 0.0454(12) Uani d . 1 . .
    H H31A -0.2252 0.3180 0.6084 0.054 Uiso calc R 1 . .
    H H31B -0.3092 0.2588 0.5734 0.054 Uiso calc R 1 . .
    N N32 0.4905(4) 0.1984(3) -0.1459(2) 0.0301(9) Uani d . 1 . .
    H H32A 0.5447 0.1712 -0.1652 0.036 Uiso calc R 1 . .
    H H32B 0.4584 0.2418 -0.1663 0.036 Uiso calc R 1 . .
    N N33 0.0121(4) 0.1901(3) 0.63845(19) 0.0292(9) Uani d . 1 . .
    H H33A -0.0416 0.1616 0.6572 0.035 Uiso calc R 1 . .
    H H33B 0.0420 0.2340 0.6593 0.035 Uiso calc R 1 . .
    N N34 -0.3495(3) 0.3368(2) 0.2289(2) 0.0281(9) Uani d . 1 . .
    H H34A -0.4108 0.3083 0.2183 0.034 Uiso calc R 1 . .
    H H34B -0.3504 0.3921 0.2280 0.034 Uiso calc R 1 . .
    N N35 -0.2762(3) 0.0054(2) 0.06749(19) 0.0268(8) Uani d . 1 . .
    H H35A -0.2500 0.0155 0.0274 0.032 Uiso calc R 1 . .
    H H35B -0.3369 0.0313 0.0802 0.032 Uiso calc R 1 . .
    N N36 0.3742(3) 0.0814(3) 0.58373(19) 0.0269(9) Uani d . 1 . .
    H H36A 0.4049 0.1217 0.6086 0.032 Uiso calc R 1 . .
    H H36B 0.4034 0.0673 0.5452 0.032 Uiso calc R 1 . .
    O O1W -0.4098(3) 0.1463(3) 0.4856(2) 0.0446(10) Uani d . 1 . .
    H H1OW -0.4589 0.1330 0.4545 0.054 Uiso d . 1 . .
    H H2OW -0.4419 0.1380 0.5233 0.054 Uiso d . 1 . .
loop_
    _atom_site_aniso_label
    _atom_site_aniso_U_11
    _atom_site_aniso_U_22
    _atom_site_aniso_U_33
    _atom_site_aniso_U_12
    _atom_site_aniso_U_13
    _atom_site_aniso_U_23
    Mo1 0.01223(16) 0.01668(17) 0.01772(15) -0.00120(12) 0.00174(12)
                                                                    -0.00124(12)
    Mo2 0.01468(17) 0.01756(17) 0.01579(15) 0.00145(13) 0.00233(12) -0.00065(12)
    Mo3 0.01455(17) 0.02142(19) 0.01925(16) -0.00144(13) 0.00494(13)
                                                                    -0.00450(13)
    Mo4 0.01179(16) 0.01357(16) 0.01786(15) 0.00013(12) 0.00221(12) 0.00014(12)
    Mo5 0.01378(17) 0.01978(19) 0.02126(17) 0.00092(13) 0.00547(13) 0.00439(13)
    Mo6 0.01591(17) 0.01855(18) 0.01550(15) -0.00138(13) 0.00215(12) 0.00095(12)
    Mo7 0.01257(16) 0.01696(17) 0.01955(16) 0.00162(12) 0.00167(12) 0.00165(12)
    O1B 0.0211(16) 0.0266(17) 0.0224(14) 0.0034(13) -0.0041(12) 0.0003(12)
    O1A 0.0231(16) 0.0247(17) 0.0272(16) -0.0041(13) 0.0043(13) 0.0016(13)
    O2B 0.0231(16) 0.0286(17) 0.0196(14) -0.0017(13) -0.0012(12) 0.0002(12)
    O2A 0.0238(16) 0.0236(16) 0.0269(16) 0.0061(13) 0.0066(13) -0.0020(13)
    O3B 0.0231(17) 0.0334(19) 0.0250(15) -0.0062(14) 0.0072(13) -0.0005(14)
    O3A 0.0227(16) 0.0247(17) 0.0326(17) -0.0006(13) 0.0054(13) -0.0126(13)
    O5B 0.0198(16) 0.0301(18) 0.0274(16) 0.0055(13) 0.0089(13) 0.0005(13)
    O5A 0.0251(17) 0.0239(17) 0.0328(17) -0.0002(14) 0.0080(14) 0.0125(13)
    O6B 0.0224(16) 0.0309(18) 0.0191(14) 0.0006(13) 0.0009(12) -0.0004(12)
    O6A 0.0265(17) 0.0263(17) 0.0281(16) -0.0050(14) 0.0054(14) 0.0031(13)
    O7B 0.0205(16) 0.0263(17) 0.0274(16) 0.0008(13) -0.0036(13) 0.0049(13)
    O7A 0.0224(16) 0.0227(16) 0.0323(17) 0.0052(13) 0.0074(13) 0.0033(13)
    O12 0.0198(15) 0.0160(14) 0.0201(13) 0.0007(11) 0.0021(11) -0.0017(11)
    O13 0.0118(13) 0.0249(16) 0.0239(14) 0.0013(12) 0.0040(11) -0.0038(12)
    O1M4 0.0137(14) 0.0170(14) 0.0163(12) -0.0003(11) 0.0018(10) -0.0002(10)
    O2M4 0.0135(13) 0.0157(13) 0.0169(12) 0.0014(11) 0.0048(10) 0.0018(10)
    O25 0.0175(15) 0.0258(16) 0.0179(13) 0.0009(12) 0.0045(11) 0.0038(11)
    O34 0.0189(15) 0.0204(15) 0.0254(15) 0.0003(12) 0.0025(12) -0.0039(12)
    O36 0.0191(15) 0.0235(16) 0.0201(14) -0.0012(12) 0.0029(11) -0.0057(11)
    O45 0.0215(15) 0.0178(15) 0.0255(15) -0.0038(12) 0.0019(12) 0.0044(12)
    O57 0.0118(13) 0.0215(16) 0.0283(15) -0.0008(11) 0.0027(12) 0.0050(12)
    O67 0.0171(14) 0.0159(14) 0.0225(14) -0.0009(11) 0.0041(11) 0.0016(11)
    O124 0.0144(13) 0.0164(14) 0.0174(12) -0.0009(11) 0.0006(10) 0.0004(10)
    O467 0.0151(14) 0.0194(15) 0.0179(13) -0.0005(11) 0.0017(11) 0.0017(11)
    C1 0.030(3) 0.037(3) 0.032(2) 0.005(2) -0.001(2) -0.007(2)
    C2 0.021(2) 0.022(2) 0.027(2) 0.0038(17) -0.0003(17) -0.0043(17)
    C3 0.021(2) 0.021(2) 0.026(2) 0.0001(17) 0.0010(17) 0.0003(16)
    C4 0.023(2) 0.020(2) 0.0227(19) -0.0002(17) 0.0064(17) -0.0016(16)
    C5 0.020(2) 0.019(2) 0.0199(18) 0.0045(16) -0.0018(16) -0.0040(15)
    C6 0.027(2) 0.020(2) 0.0203(18) -0.0015(18) -0.0011(17) 0.0021(16)
    N11 0.044(3) 0.066(4) 0.044(3) -0.018(3) 0.004(2) -0.017(3)
    N12 0.029(2) 0.029(2) 0.0289(19) 0.0158(17) 0.0043(17) 0.0043(16)
    N13 0.037(2) 0.025(2) 0.031(2) -0.0157(18) 0.0049(18) -0.0070(16)
    N14 0.0161(19) 0.0166(19) 0.056(3) -0.0017(14) -0.0017(19) 0.0027(17)
    N15 0.027(2) 0.030(2) 0.0255(18) 0.0131(17) 0.0029(16) -0.0001(16)
    N16 0.029(2) 0.032(2) 0.0203(17) -0.0072(17) 0.0101(15) -0.0042(15)
    N21 0.0174(19) 0.050(3) 0.038(2) -0.0126(19) 0.0076(17) -0.016(2)
    N22 0.029(2) 0.027(2) 0.0259(18) 0.0129(17) 0.0019(16) 0.0031(15)
    N23 0.028(2) 0.0222(19) 0.0256(18) -0.0116(16) 0.0055(16) -0.0008(15)
    N24 0.025(2) 0.0193(19) 0.045(2) -0.0076(16) 0.0025(18) -0.0027(17)
    N25 0.023(2) 0.034(2) 0.0229(18) 0.0077(17) 0.0041(15) 0.0004(15)
    N26 0.0222(19) 0.032(2) 0.0276(19) -0.0117(17) 0.0050(15) -0.0039(16)
    N31 0.043(3) 0.059(3) 0.036(2) -0.009(2) 0.014(2) -0.011(2)
    N32 0.031(2) 0.032(2) 0.0278(19) 0.0099(18) 0.0049(17) 0.0057(17)
    N33 0.031(2) 0.033(2) 0.0240(18) -0.0061(18) 0.0097(16) -0.0054(16)
    N34 0.025(2) 0.0180(19) 0.042(2) 0.0055(15) 0.0019(17) 0.0034(16)
    N35 0.025(2) 0.030(2) 0.0249(18) 0.0118(17) 0.0001(15) -0.0004(16)
    N36 0.030(2) 0.028(2) 0.0230(18) -0.0130(17) 0.0045(16) -0.0012(15)
    O1W 0.027(2) 0.058(3) 0.049(2) -0.0094(19) 0.0001(17) -0.016(2)
_geom_special_details
;
All e.s.d.'s (except the e.s.d. in the dihedral angle between two l.s. planes)
are estimated using the full covariance matrix. The cell e.s.d.'s are taken
into account individually in the estimation of e.s.d.'s in distances, angles
and torsion angles; correlations between e.s.d.'s in cell parameters are only
used when they are defined by crystal symmetry. An approximate (isotropic)
treatment of cell e.s.d.'s is used for estimating e.s.d.'s involving l.s.
planes.
;
loop_
    _geom_bond_atom_site_label_1
    _geom_bond_atom_site_label_2
    _geom_bond_site_symmetry_2
    _geom_bond_distance
    _geom_bond_publ_flag
    Mo1 O1A . 1.710(3) ?
    Mo1 O1B . 1.719(3) ?
    Mo1 O12 . 1.939(3) ?
    Mo1 O13 . 1.978(3) ?
    Mo1 O1M4 . 2.171(3) ?
    Mo1 O124 . 2.291(3) ?
    Mo1 Mo3 . 3.1968(5) ?
    Mo2 O2A . 1.714(3) ?
    Mo2 O2B . 1.726(3) ?
    Mo2 O12 . 1.910(3) ?
    Mo2 O25 . 2.032(3) ?
    Mo2 O2M4 . 2.136(3) ?
    Mo2 O124 . 2.268(3) ?
    Mo2 Mo5 . 3.2078(5) ?
    Mo3 O3B . 1.711(3) ?
    Mo3 O3A . 1.738(3) ?
    Mo3 O36 . 1.902(3) ?
    Mo3 O13 . 1.914(3) ?
    Mo3 O1M4 . 2.138(3) ?
    Mo3 Mo6 . 3.2099(5) ?
    Mo4 O34 . 1.742(3) ?
    Mo4 O45 . 1.751(3) ?
    Mo4 O124 . 1.887(3) ?
    Mo4 O467 . 1.889(3) ?
    Mo4 O1M4 . 2.261(3) ?
    Mo4 O2M4 . 2.262(3) ?
    Mo5 O5B . 1.719(3) ?
    Mo5 O5A . 1.740(3) ?
    Mo5 O25 . 1.901(3) ?
    Mo5 O57 . 1.916(3) ?
    Mo5 O2M4 . 2.137(3) ?
    Mo5 Mo7 . 3.1993(5) ?
    Mo6 O6A . 1.708(3) ?
    Mo6 O6B . 1.721(3) ?
    Mo6 O67 . 1.911(3) ?
    Mo6 O36 . 2.025(3) ?
    Mo6 O1M4 . 2.146(3) ?
    Mo6 O467 . 2.277(3) ?
    Mo7 O7B . 1.704(3) ?
    Mo7 O7A . 1.713(3) ?
    Mo7 O67 . 1.941(3) ?
    Mo7 O57 . 1.973(3) ?
    Mo7 O2M4 . 2.181(3) ?
    Mo7 O467 . 2.282(3) ?
    C1 N31 . 1.336(6) ?
    C1 N21 . 1.342(6) ?
    C1 N11 . 1.350(7) ?
    C2 N32 . 1.326(6) ?
    C2 N12 . 1.328(5) ?
    C2 N22 . 1.330(6) ?
    C3 N13 . 1.317(6) ?
    C3 N33 . 1.330(6) ?
    C3 N23 . 1.334(6) ?
    C4 N14 . 1.311(6) ?
    C4 N34 . 1.321(6) ?
    C4 N24 . 1.336(6) ?
    C5 N15 . 1.320(5) ?
    C5 N35 . 1.321(5) ?
    C5 N25 . 1.328(5) ?
    C6 N16 . 1.318(5) ?
    C6 N36 . 1.332(6) ?
    C6 N26 . 1.331(6) ?
    N11 H11A . 0.8800 ?
    N11 H11B . 0.8800 ?
    N12 H12A . 0.8800 ?
    N12 H12B . 0.8800 ?
    N13 H13A . 0.8800 ?
    N13 H13B . 0.8800 ?
    N14 H14A . 0.8800 ?
    N14 H14B . 0.8800 ?
    N15 H15A . 0.8800 ?
    N15 H15B . 0.8800 ?
    N16 H16A . 0.8800 ?
    N16 H16B . 0.8800 ?
    N21 H21A . 0.8800 ?
    N21 H21B . 0.8800 ?
    N22 H22A . 0.8800 ?
    N22 H22B . 0.8800 ?
    N23 H23A . 0.8800 ?
    N23 H23B . 0.8800 ?
    N24 H24A . 0.8800 ?
    N24 H24B . 0.8800 ?
    N25 H25A . 0.8800 ?
    N25 H25B . 0.8800 ?
    N26 H26A . 0.8800 ?
    N26 H26B . 0.8800 ?
    N31 H31A . 0.8800 ?
    N31 H31B . 0.8800 ?
    N32 H32A . 0.8800 ?
    N32 H32B . 0.8800 ?
    N33 H33A . 0.8800 ?
    N33 H33B . 0.8800 ?
    N34 H34A . 0.8800 ?
    N34 H34B . 0.8800 ?
    N35 H35A . 0.8800 ?
    N35 H35B . 0.8800 ?
    N36 H36A . 0.8800 ?
    N36 H36B . 0.8800 ?
    O1W H1OW . 0.8600 ?
    O1W H2OW . 0.8620 ?
loop_
    _geom_contact_atom_site_label_1
    _geom_contact_atom_site_label_2
    _geom_contact_distance
    _geom_contact_site_symmetry_1
    _geom_contact_site_symmetry_2
    _geom_contact_publ_flag
    ? ? ? ? ? ?
loop_
    _geom_angle_atom_site_label_1
    _geom_angle_atom_site_label_2
    _geom_angle_atom_site_label_3
    _geom_angle_site_symmetry_1
    _geom_angle_site_symmetry_3
    _geom_angle
    _geom_angle_publ_flag
    O1A Mo1 O1B . . 106.28(16) ?
    O1A Mo1 O12 . . 97.62(14) ?
    O1B Mo1 O12 . . 102.41(14) ?
    O1A Mo1 O13 . . 100.22(14) ?
    O1B Mo1 O13 . . 92.39(14) ?
    O12 Mo1 O13 . . 152.57(12) ?
    O1A Mo1 O1M4 . . 96.18(13) ?
    O1B Mo1 O1M4 . . 154.88(14) ?
    O12 Mo1 O1M4 . . 85.24(11) ?
    O13 Mo1 O1M4 . . 72.31(11) ?
    O1A Mo1 O124 . . 164.91(13) ?
    O1B Mo1 O124 . . 87.97(13) ?
    O12 Mo1 O124 . . 73.97(11) ?
    O13 Mo1 O124 . . 83.74(11) ?
    O1M4 Mo1 O124 . . 70.99(10) ?
    O1A Mo1 Mo3 . . 88.18(11) ?
    O1B Mo1 Mo3 . . 126.50(11) ?
    O12 Mo1 Mo3 . . 126.89(9) ?
    O13 Mo1 Mo3 . . 34.13(9) ?
    O1M4 Mo1 Mo3 . . 41.71(7) ?
    O124 Mo1 Mo3 . . 87.15(7) ?
    O2A Mo2 O2B . . 104.26(15) ?
    O2A Mo2 O12 . . 99.18(14) ?
    O2B Mo2 O12 . . 100.77(14) ?
    O2A Mo2 O25 . . 99.57(14) ?
    O2B Mo2 O25 . . 90.51(14) ?
    O12 Mo2 O25 . . 154.96(12) ?
    O2A Mo2 O2M4 . . 95.94(13) ?
    O2B Mo2 O2M4 . . 155.53(13) ?
    O12 Mo2 O2M4 . . 89.29(11) ?
    O25 Mo2 O2M4 . . 72.40(11) ?
    O2A Mo2 O124 . . 166.43(13) ?
    O2B Mo2 O124 . . 89.00(13) ?
    O12 Mo2 O124 . . 75.04(11) ?
    O25 Mo2 O124 . . 82.96(11) ?
    O2M4 Mo2 O124 . . 71.98(10) ?
    O2A Mo2 Mo5 . . 88.60(11) ?
    O2B Mo2 Mo5 . . 124.49(11) ?
    O12 Mo2 Mo5 . . 130.65(9) ?
    O25 Mo2 Mo5 . . 34.02(8) ?
    O2M4 Mo2 Mo5 . . 41.36(7) ?
    O124 Mo2 Mo5 . . 86.20(7) ?
    O3B Mo3 O3A . . 104.96(16) ?
    O3B Mo3 O36 . . 98.70(15) ?
    O3A Mo3 O36 . . 103.26(14) ?
    O3B Mo3 O13 . . 98.61(14) ?
    O3A Mo3 O13 . . 98.55(14) ?
    O36 Mo3 O13 . . 147.48(12) ?
    O3B Mo3 O1M4 . . 104.31(14) ?
    O3A Mo3 O1M4 . . 150.60(13) ?
    O36 Mo3 O1M4 . . 74.87(11) ?
    O13 Mo3 O1M4 . . 74.28(11) ?
    O3B Mo3 Mo1 . . 91.43(11) ?
    O3A Mo3 Mo1 . . 133.64(11) ?
    O36 Mo3 Mo1 . . 116.92(9) ?
    O13 Mo3 Mo1 . . 35.43(9) ?
    O1M4 Mo3 Mo1 . . 42.52(7) ?
    O3B Mo3 Mo6 . . 92.46(12) ?
    O3A Mo3 Mo6 . . 138.95(11) ?
    O36 Mo3 Mo6 . . 36.46(9) ?
    O13 Mo3 Mo6 . . 115.49(9) ?
    O1M4 Mo3 Mo6 . . 41.57(7) ?
    Mo1 Mo3 Mo6 . . 81.340(13) ?
    O34 Mo4 O45 . . 104.71(17) ?
    O34 Mo4 O124 . . 101.08(13) ?
    O45 Mo4 O124 . . 100.86(13) ?
    O34 Mo4 O467 . . 101.26(13) ?
    O45 Mo4 O467 . . 101.58(13) ?
    O124 Mo4 O467 . . 142.93(14) ?
    O34 Mo4 O1M4 . . 83.76(13) ?
    O45 Mo4 O1M4 . . 171.52(13) ?
    O124 Mo4 O1M4 . . 76.79(11) ?
    O467 Mo4 O1M4 . . 76.67(11) ?
    O34 Mo4 O2M4 . . 171.58(12) ?
    O45 Mo4 O2M4 . . 83.71(12) ?
    O124 Mo4 O2M4 . . 76.66(11) ?
    O467 Mo4 O2M4 . . 76.92(11) ?
    O1M4 Mo4 O2M4 . . 87.82(11) ?
    O5B Mo5 O5A . . 104.80(16) ?
    O5B Mo5 O25 . . 98.17(14) ?
    O5A Mo5 O25 . . 102.93(14) ?
    O5B Mo5 O57 . . 98.72(14) ?
    O5A Mo5 O57 . . 99.06(15) ?
    O25 Mo5 O57 . . 147.72(12) ?
    O5B Mo5 O2M4 . . 103.37(13) ?
    O5A Mo5 O2M4 . . 151.75(13) ?
    O25 Mo5 O2M4 . . 74.91(11) ?
    O57 Mo5 O2M4 . . 74.52(11) ?
    O5B Mo5 Mo7 . . 91.35(11) ?
    O5A Mo5 Mo7 . . 134.00(11) ?
    O25 Mo5 Mo7 . . 117.25(9) ?
    O57 Mo5 Mo7 . . 35.23(9) ?
    O2M4 Mo5 Mo7 . . 42.73(7) ?
    O5B Mo5 Mo2 . . 91.60(11) ?
    O5A Mo5 Mo2 . . 139.02(11) ?
    O25 Mo5 Mo2 . . 36.72(9) ?
    O57 Mo5 Mo2 . . 115.50(9) ?
    O2M4 Mo5 Mo2 . . 41.33(7) ?
    Mo7 Mo5 Mo2 . . 81.460(12) ?
    O6A Mo6 O6B . . 105.22(15) ?
    O6A Mo6 O67 . . 99.29(14) ?
    O6B Mo6 O67 . . 100.69(14) ?
    O6A Mo6 O36 . . 99.78(15) ?
    O6B Mo6 O36 . . 91.00(14) ?
    O67 Mo6 O36 . . 154.12(12) ?
    O6A Mo6 O1M4 . . 95.27(14) ?
    O6B Mo6 O1M4 . . 155.62(14) ?
    O67 Mo6 O1M4 . . 88.66(12) ?
    O36 Mo6 O1M4 . . 72.31(11) ?
    O6A Mo6 O467 . . 165.28(13) ?
    O6B Mo6 O467 . . 89.13(13) ?
    O67 Mo6 O467 . . 74.30(11) ?
    O36 Mo6 O467 . . 82.95(11) ?
    O1M4 Mo6 O467 . . 71.64(10) ?
    O6A Mo6 Mo3 . . 88.34(12) ?
    O6B Mo6 Mo3 . . 124.90(11) ?
    O67 Mo6 Mo3 . . 130.03(9) ?
    O36 Mo6 Mo3 . . 33.93(8) ?
    O1M4 Mo6 Mo3 . . 41.37(7) ?
    O467 Mo6 Mo3 . . 86.03(7) ?
    O7B Mo7 O7A . . 105.95(16) ?
    O7B Mo7 O67 . . 101.99(14) ?
    O7A Mo7 O67 . . 97.60(14) ?
    O7B Mo7 O57 . . 93.52(14) ?
    O7A Mo7 O57 . . 99.81(14) ?
    O67 Mo7 O57 . . 152.48(12) ?
    O7B Mo7 O2M4 . . 155.59(14) ?
    O7A Mo7 O2M4 . . 96.25(13) ?
    O67 Mo7 O2M4 . . 84.65(11) ?
    O57 Mo7 O2M4 . . 72.44(11) ?
    O7B Mo7 O467 . . 88.02(13) ?
    O7A Mo7 O467 . . 164.99(14) ?
    O67 Mo7 O467 . . 73.65(11) ?
    O57 Mo7 O467 . . 84.44(11) ?
    O2M4 Mo7 O467 . . 71.16(10) ?
    O7B Mo7 Mo5 . . 127.59(11) ?
    O7A Mo7 Mo5 . . 88.33(11) ?
    O67 Mo7 Mo5 . . 126.26(9) ?
    O57 Mo7 Mo5 . . 34.08(9) ?
    O2M4 Mo7 Mo5 . . 41.66(7) ?
    O467 Mo7 Mo5 . . 87.32(7) ?
    Mo2 O12 Mo1 . . 114.96(15) ?
    Mo3 O13 Mo1 . . 110.45(14) ?
    Mo3 O1M4 Mo6 . . 97.06(11) ?
    Mo3 O1M4 Mo1 . . 95.78(11) ?
    Mo6 O1M4 Mo1 . . 150.49(15) ?
    Mo3 O1M4 Mo4 . . 101.69(12) ?
    Mo6 O1M4 Mo4 . . 101.69(11) ?
    Mo1 O1M4 Mo4 . . 101.56(11) ?
    Mo2 O2M4 Mo5 . . 97.31(11) ?
    Mo2 O2M4 Mo7 . . 151.10(15) ?
    Mo5 O2M4 Mo7 . . 95.61(11) ?
    Mo2 O2M4 Mo4 . . 101.50(11) ?
    Mo5 O2M4 Mo4 . . 101.59(11) ?
    Mo7 O2M4 Mo4 . . 101.07(11) ?
    Mo5 O25 Mo2 . . 109.26(14) ?
    Mo3 O36 Mo6 . . 109.60(14) ?
    Mo5 O57 Mo7 . . 110.69(14) ?
    Mo6 O67 Mo7 . . 115.34(15) ?
    Mo4 O124 Mo2 . . 109.78(13) ?
    Mo4 O124 Mo1 . . 110.17(12) ?
    Mo2 O124 Mo1 . . 90.79(10) ?
    Mo4 O467 Mo6 . . 109.92(13) ?
    Mo4 O467 Mo7 . . 110.30(13) ?
    Mo6 O467 Mo7 . . 91.11(10) ?
    N31 C1 N21 . . 120.9(5) ?
    N31 C1 N11 . . 118.1(5) ?
    N21 C1 N11 . . 120.9(5) ?
    N32 C2 N12 . . 120.0(4) ?
    N32 C2 N22 . . 120.1(4) ?
    N12 C2 N22 . . 119.8(4) ?
    N13 C3 N33 . . 119.9(4) ?
    N13 C3 N23 . . 120.1(4) ?
    N33 C3 N23 . . 120.0(4) ?
    N14 C4 N34 . . 120.1(4) ?
    N14 C4 N24 . . 119.8(4) ?
    N34 C4 N24 . . 120.1(5) ?
    N15 C5 N35 . . 120.1(4) ?
    N15 C5 N25 . . 119.3(4) ?
    N35 C5 N25 . . 120.6(4) ?
    N16 C6 N36 . . 120.1(4) ?
    N16 C6 N26 . . 121.2(4) ?
    N36 C6 N26 . . 118.6(4) ?
    C1 N11 H11A . . 120.0 ?
    C1 N11 H11B . . 120.0 ?
    H11A N11 H11B . . 120.0 ?
    C2 N12 H12A . . 120.0 ?
    C2 N12 H12B . . 120.0 ?
    H12A N12 H12B . . 120.0 ?
    C3 N13 H13A . . 120.0 ?
    C3 N13 H13B . . 120.0 ?
    H13A N13 H13B . . 120.0 ?
    C4 N14 H14A . . 120.0 ?
    C4 N14 H14B . . 120.0 ?
    H14A N14 H14B . . 120.0 ?
    C5 N15 H15A . . 120.0 ?
    C5 N15 H15B . . 120.0 ?
    H15A N15 H15B . . 120.0 ?
    C6 N16 H16A . . 120.0 ?
    C6 N16 H16B . . 120.0 ?
    H16A N16 H16B . . 120.0 ?
    C1 N21 H21A . . 120.0 ?
    C1 N21 H21B . . 120.0 ?
    H21A N21 H21B . . 120.0 ?
    C2 N22 H22A . . 120.0 ?
    C2 N22 H22B . . 120.0 ?
    H22A N22 H22B . . 120.0 ?
    C3 N23 H23A . . 120.0 ?
    C3 N23 H23B . . 120.0 ?
    H23A N23 H23B . . 120.0 ?
    C4 N24 H24A . . 120.0 ?
    C4 N24 H24B . . 120.0 ?
    H24A N24 H24B . . 120.0 ?
    C5 N25 H25A . . 120.0 ?
    C5 N25 H25B . . 120.0 ?
    H25A N25 H25B . . 120.0 ?
    C6 N26 H26A . . 120.0 ?
    C6 N26 H26B . . 120.0 ?
    H26A N26 H26B . . 120.0 ?
    C1 N31 H31A . . 120.0 ?
    C1 N31 H31B . . 120.0 ?
    H31A N31 H31B . . 120.0 ?
    C2 N32 H32A . . 120.0 ?
    C2 N32 H32B . . 120.0 ?
    H32A N32 H32B . . 120.0 ?
    C3 N33 H33A . . 120.0 ?
    C3 N33 H33B . . 120.0 ?
    H33A N33 H33B . . 120.0 ?
    C4 N34 H34A . . 120.0 ?
    C4 N34 H34B . . 120.0 ?
    H34A N34 H34B . . 120.0 ?
    C5 N35 H35A . . 120.0 ?
    C5 N35 H35B . . 120.0 ?
    H35A N35 H35B . . 120.0 ?
    C6 N36 H36A . . 120.0 ?
    C6 N36 H36B . . 120.0 ?
    H36A N36 H36B . . 120.0 ?
    H1OW O1W H2OW . . 105.7 ?
loop_
    _geom_torsion_atom_site_label_1
    _geom_torsion_atom_site_label_2
    _geom_torsion_atom_site_label_3
    _geom_torsion_atom_site_label_4
    _geom_torsion_site_symmetry_1
    _geom_torsion_site_symmetry_2
    _geom_torsion_site_symmetry_3
    _geom_torsion_site_symmetry_4
    _geom_torsion
    _geom_torsion_publ_flag
    ? ? ? ? ? ? ? ? ? ?
loop_
    _geom_hbond_atom_site_label_D
    _geom_hbond_atom_site_label_H
    _geom_hbond_atom_site_label_A
    _geom_hbond_site_symmetry_A
    _geom_hbond_distance_DH
    _geom_hbond_distance_HA
    _geom_hbond_distance_DA
    _geom_hbond_angle_DHA
    N11 H11A O1W . 0.88 1.90 2.765(6) 167.8
    N11 H11B O3A . 0.88 2.35 3.091(6) 141.6
    N12 H12A O2A 3_655 0.88 2.00 2.845(5) 160.3
    N12 H12B O5B . 0.88 2.14 2.903(5) 145.2
    N13 H13A O6A 3_556 0.88 1.96 2.828(5) 169.3
    N13 H13B O3B . 0.88 2.23 2.930(5) 135.7
    N14 H14B O13 . 0.88 1.93 2.774(4) 158.9
    N14 H14A O57 1_455 0.88 1.98 2.814(4) 158.6
    N15 H15A O2B 3 0.88 2.03 2.843(5) 152.9
    N15 H15B O3A 2_545 0.88 2.13 2.866(5) 140.7
    N15 H15B O34 2_545 0.88 2.62 3.302(5) 135.1
    N16 H16B O1A 3_556 0.88 2.13 2.967(5) 158.5
    N16 H16A O45 4_566 0.88 2.18 2.977(5) 150.9
    N21 H21A O1B 4_566 0.88 2.18 3.006(5) 156.4
    N21 H21A O2B 4_566 0.88 2.40 2.926(5) 118.4
    N21 H21B O3A . 0.88 2.22 2.992(5) 146.5
    N22 H22A O36 4_565 0.88 2.32 3.087(5) 145.3
    N22 H22A O467 4_565 0.88 2.50 3.216(5) 139.4
    N22 H22A O6B 4_565 0.88 2.64 3.290(5) 131.2
    N22 H22B O25 . 0.88 2.10 2.977(5) 176.5
    N23 H23A O36 . 0.88 2.07 2.937(5) 169.3
    N23 H23B O25 4_566 0.88 2.26 3.023(5) 145.4
    N23 H23B O124 4_566 0.88 2.50 3.219(5) 139.6
    N24 H24A O13 . 0.88 2.45 3.154(5) 136.9
    N24 H24A O3A . 0.88 2.50 3.186(5) 134.8
    N24 H24B O12 2 0.88 2.09 2.855(5) 145.0
    N25 H25A O34 2_545 0.88 2.22 2.990(5) 145.9
    N25 H25B O7A 1_455 0.88 2.08 2.931(5) 162.2
    N26 H26A O3B 3_556 0.88 1.98 2.859(5) 175.0
    N26 H26B O1W 3_556 0.88 2.50 3.084(6) 124.2
    N26 H26B O6A . 0.88 2.57 3.197(5) 129.4
    N31 H31A O1B 4_566 0.88 2.50 3.248(6) 142.8
    N31 H31B O5A 4_466 0.88 2.38 3.188(6) 152.4
    N32 H32A N34 4_665 0.88 2.50 3.242(6) 142.9
    N32 H32B O467 4_565 0.88 2.02 2.864(5) 159.9
    N33 H33A N24 4_566 0.88 2.60 3.334(6) 141.7
    N33 H33B O124 4_566 0.88 2.02 2.867(5) 160.2
    N34 H34B O67 2 0.88 1.94 2.776(5) 157.4
    N34 H34A O57 1_455 0.88 2.44 3.154(5) 138.8
    N34 H34A O5A 1_455 0.88 2.55 3.195(5) 131.2
    N35 H35A O2A 3 0.88 2.29 3.040(5) 143.7
    N35 H35B O5B 1_455 0.88 1.98 2.849(5) 169.5
    N36 H36A O5A 4_566 0.88 2.16 2.913(5) 143.5
    N36 H36B O6B . 0.88 2.13 2.868(5) 140.5
    O1W H1OW O6B 1_455 0.86 2.22 2.948(5) 142.0
    O1W H1OW O7B 1_455 0.86 2.44 3.086(5) 132.8
    O1W H2OW O5A 4_466 0.86 2.35 2.973(5) 129.6
