# Supplementary material for: Low-temperature phase of hexaguanidinium hepta­molybdate monohydrate
Source: Acta Crystallogr Sect E Struct Rep Online. 2008 Apr 2;64(Pt 5):m614–5. doi: 10.1107/S1600536808008234 (PMC2961279; doi:10.1107/S1600536808008234)
Supplement: Supplementary file 2 [file e-64-0m614-Isup2.hkl]

#
# h,k,l, Fc-squared, Fo-squared, sigma(Fo-squared) and status flag
#
data_I
_shelx_title ' mo7 in P2(1)/c'
_shelx_refln_list_code          4
_shelx_F_calc_maximum      861.39
_exptl_crystal_F_000      2776.00
_reflns_d_resolution_high  0.6285
 
loop_
 _symmetry_equiv_pos_as_xyz
 'x, y, z'
 '-x, y+1/2, -z+1/2'
 '-x, -y, -z'
 'x, -y-1/2, z-1/2'
 
_cell_length_a    11.9402
_cell_length_b    15.9131
_cell_length_c    19.8223
_cell_angle_alpha  90.000
_cell_angle_beta   92.312
_cell_angle_gamma  90.000
 
_shelx_F_squared_multiplier     1.000
 
loop_
 _refln_index_h
 _refln_index_k
 _refln_index_l
 _refln_F_squared_calc
 _refln_F_squared_meas
 _refln_F_squared_sigma
 _refln_observed_status
   1   0   0      920.10      657.15     73.52 o
   2   0   0     5626.52     5638.23    449.15 o
   3   0   0     1567.13     1249.14     85.03 o
   4   0   0   515344.69   530804.00  32412.71 o
   5   0   0     5755.43     4634.66    326.96 o
   6   0   0       21.78       63.53     57.64 o
   7   0   0      710.75      704.18     94.19 o
   8   0   0    26198.25    25622.00   1677.85 o
   9   0   0     7954.48     9002.02    741.59 o
  10   0   0    88625.64    89153.26   6108.37 o
  11   0   0      275.50      323.04    124.29 o
  12   0   0     9378.60    12843.37   1857.14 o
  13   0   0       25.30       85.48    155.33 o
  14   0   0    13655.95    14840.52   1491.51 o
  15   0   0       14.63       84.65    201.03 o
  16   0   0     4655.47     4065.03    879.62 o
  17   0   0     1113.98      718.15    286.24 o
  18   0   0      504.83      314.55    346.71 o
   1   1   0   189123.25   212960.58  19445.92 o
   2   1   0      450.10      318.19     29.62 o
   3   1   0     5283.63     4986.86    235.44 o
   4   1   0      322.43      485.38     38.19 o
   5   1   0    52893.01    44798.05   2476.63 o
   6   1   0       71.01       62.06     32.09 o
   7   1   0    12850.10    12657.13    629.58 o
   8   1   0       36.47       96.12     43.65 o
   9   1   0    53144.50    53520.80   2752.31 o
  10   1   0     5971.87     6158.36    332.86 o
  11   1   0     1174.13     1266.93    137.90 o
  12   1   0      236.14      368.88    112.61 o
  13   1   0      295.45       98.18    117.34 o
  14   1   0     2333.17     2320.86    309.29 o
  15   1   0     6361.74     7247.07    935.74 o
  16   1   0      323.29      385.08    180.48 o
  17   1   0     1118.99     1022.06    226.60 o
  18   1   0       48.45     -197.10    197.10 o
   0   2   0     6829.61     7233.60    586.47 o
   2   2   0     8539.14     8858.53    534.88 o
   3   2   0      147.71       82.64     21.90 o
   4   2   0    10999.06    10563.25    531.18 o
   5   2   0      739.15      731.13     70.55 o
   6   2   0      710.95      678.27     69.55 o
   7   2   0      237.35      242.45     51.30 o
   8   2   0     2567.26     2673.08    222.47 o
   9   2   0      206.21      267.67     61.45 o
  10   2   0    11336.37    11938.53    694.42 o
  11   2   0     3747.91     3878.37    270.12 o
  12   2   0     7398.91     8428.01    609.31 o
  13   2   0      136.13        1.07    109.83 o
  14   2   0     4363.33     4352.45    389.54 o
  15   2   0     6030.91     6491.96    534.05 o
  16   2   0    13563.16    13823.14   1156.84 o
  17   2   0        3.65      152.99    181.58 o
  18   2   0        0.20       60.42    220.56 o
   1   3   0   135000.61    97762.16   7555.73 o
   2   3   0      111.16       14.66     19.57 o
   3   3   0    28294.36    29465.08   1825.89 o
   4   3   0     2147.38     2205.15    113.88 o
   5   3   0    37555.46    34874.81   1966.29 o
   6   3   0       31.19       50.38     33.48 o
   7   3   0      568.50      591.97     75.25 o
   8   3   0      725.25      758.20    113.98 o
   9   3   0    27351.17    27323.07   1390.76 o
  10   3   0      153.56      150.15     72.17 o
  11   3   0    25586.73    26921.10   1499.63 o
  12   3   0     2588.80     3016.82    240.49 o
  13   3   0      262.95      256.12    118.73 o
  14   3   0        0.47       22.05    123.88 o
  15   3   0    13857.97    13508.79   1044.11 o
  16   3   0     7656.50     9611.03    740.06 o
  17   3   0     1043.05      549.53    218.93 o
  18   3   0        2.88      289.87    318.41 o
   0   4   0     5353.41     3292.32    409.06 o
   1   4   0       15.87       13.47     14.91 o
   2   4   0   120612.60   118293.23   6978.56 o
   3   4   0      169.93      120.49     22.87 o
   4   4   0     7894.45     8303.74    409.70 o
   5   4   0      211.98      160.79     34.37 o
   6   4   0     1133.74     2128.14    250.63 o
   7   4   0      860.37      751.05     94.17 o
   8   4   0     8804.63     9524.22    498.84 o
   9   4   0      263.35      312.85     65.70 o
  10   4   0     1368.89     1234.95    138.52 o
  11   4   0      181.88       90.49     75.95 o
  12   4   0     3943.62     4363.12    371.14 o
  13   4   0       58.09       36.79    104.60 o
  14   4   0       27.50     -118.66    118.66 o
  15   4   0       18.03      153.71    158.00 o
  16   4   0      722.93      778.47    203.37 o
  17   4   0      500.49      203.21    445.65 o
  18   4   0      200.83      412.07    333.31 o
   1   5   0    71957.21    57592.89   3052.01 o
   2   5   0       36.56       25.70     20.32 o
   3   5   0    27013.81    19563.70   1242.10 o
   4   5   0      989.83     1093.44    104.15 o
   5   5   0     9399.55     8570.22    468.26 o
   6   5   0      127.20       62.31     30.63 o
   7   5   0     9347.32    10168.36    502.15 o
   8   5   0     2637.22     2798.47    159.13 o
   9   5   0    19335.03    20251.19   1159.69 o
  10   5   0      767.31      646.27     99.43 o
  11   5   0    15965.88    16032.57    931.21 o
  12   5   0       78.44      206.83     90.00 o
  13   5   0    11523.16    13195.87    812.13 o
  14   5   0      207.15       70.94    138.31 o
  15   5   0    20650.25    18606.40   1642.26 o
  16   5   0     2504.14     2439.23    471.66 o
  17   5   0       25.49      161.82    270.03 o
  18   5   0       29.73      -30.75    367.45 o
   0   6   0     5816.15     4240.47    361.56 o
   1   6   0        1.54      -23.03     23.03 o
   2   6   0     9843.57     9790.02    511.85 o
   3   6   0      641.79      566.50     61.96 o
   4   6   0    30757.64    28855.63   1835.32 o
   5   6   0      684.82      552.87     78.44 o
   6   6   0      856.35      963.57    135.17 o
   7   6   0      715.06      767.25     72.87 o
   8   6   0    49127.69    43737.51   2275.65 o
   9   6   0     1832.74     1839.37    146.75 o
  10   6   0    17123.49    16850.64    861.41 o
  11   6   0     1914.72     1969.76    170.80 o
  12   6   0     2212.07     2167.92    194.50 o
  13   6   0     3200.39     3977.48    316.06 o
  14   6   0     1927.96     1966.31    311.87 o
  15   6   0     6627.25     7830.98    937.75 o
  16   6   0     4205.90     4541.99    653.71 o
  17   6   0        6.47     -312.01    335.09 o
  18   6   0      206.34       34.67    466.28 o
   1   7   0    29197.11    29576.21   1324.03 o
   2   7   0       46.78       26.98     27.85 o
   3   7   0     3972.63     3893.63    338.93 o
   4   7   0     1155.05     1310.33     93.16 o
   5   7   0   142477.13   143739.02   9383.00 o
   6   7   0      474.46      538.77     63.60 o
   7   7   0    12725.67    12038.91    799.43 o
   8   7   0       18.38        7.42     57.94 o
   9   7   0    16604.86    15556.19    939.54 o
  10   7   0     2132.79     2038.55    187.78 o
  11   7   0       40.04      268.20    101.30 o
  12   7   0      212.16      346.84    110.72 o
  13   7   0     2410.73     1920.46    256.36 o
  14   7   0      376.06      329.30    218.26 o
  15   7   0     4619.82     3836.14    587.21 o
  16   7   0        4.36      408.74    298.86 o
  17   7   0     1840.41     1642.38    469.66 o
  18   7   0       88.70     -340.44    340.44 o
   0   8   0   415231.53   351886.31  26703.71 o
   1   8   0      963.25      988.78     75.29 o
   2   8   0      321.01      286.51     53.22 o
   3   8   0        5.78      -23.03     28.93 o
   4   8   0   168277.77   172060.73   9422.80 o
   5   8   0     7288.31     7689.12    528.27 o
   6   8   0    23048.13    22775.86   1321.67 o
   7   8   0      223.74      231.12     63.28 o
   8   8   0     7828.66     7617.07    532.64 o
   9   8   0     6122.94     6770.65    458.67 o
  10   8   0    24516.17    23647.22   1389.10 o
  11   8   0     1608.86     1315.25    220.87 o
  12   8   0     8351.03     8080.09    662.35 o
  13   8   0      371.15      323.76    157.89 o
  14   8   0     7966.42     9289.97    862.95 o
  15   8   0       98.48      109.43    260.98 o
  16   8   0     3005.58     3588.70    610.65 o
  17   8   0      915.67      671.65    409.48 o
   1   9   0    66697.52    53659.10   2895.26 o
   2   9   0       69.33      -16.47     33.88 o
   3   9   0     3145.41     2693.59    217.41 o
   4   9   0      650.09      668.10     61.47 o
   5   9   0    39319.48    39087.32   2380.31 o
   6   9   0     1281.91     1133.97    112.34 o
   7   9   0      368.77      222.16     90.76 o
   8   9   0       14.37      -57.40     57.40 o
   9   9   0    35950.41    35449.81   2250.03 o
  10   9   0     2195.17     2328.95    263.06 o
  11   9   0     1601.24     1396.58    215.98 o
  12   9   0       67.47      250.39    152.89 o
  13   9   0     4282.10     4083.03    417.16 o
  14   9   0     1105.03      831.99    264.63 o
  15   9   0        7.24     -152.59    243.59 o
  16   9   0      129.11      -84.82    296.08 o
  17   9   0      287.55      439.31    356.25 o
   0  10   0     2859.49     2657.94    262.00 o
   1  10   0     1764.98     1942.09    130.41 o
   2  10   0      935.16      911.22     97.55 o
   3  10   0      362.36      284.58     58.80 o
   4  10   0     3464.67     3192.99    237.43 o
   5  10   0      819.87      770.40     87.55 o
   6  10   0       82.43      128.75     67.91 o
   7  10   0      296.13      110.60    113.06 o
   8  10   0     8055.97     8357.39    604.21 o
   9  10   0      625.87      422.15    178.46 o
  10  10   0     1727.63     1436.07    289.49 o
  11  10   0     1667.72     1590.78    235.10 o
  12  10   0     7893.40     8816.27    734.50 o
  13  10   0        2.05     -136.24    155.19 o
  14  10   0      635.32      861.44    258.64 o
  15  10   0      614.92      458.49    285.40 o
  16  10   0     7521.49     8893.54   1095.58 o
  17  10   0      822.35      762.93    604.72 o
   1  11   0    40426.27    36648.91   1768.72 o
   2  11   0      392.48      408.63     81.88 o
   3  11   0     1092.90     1139.70    128.49 o
   4  11   0     1454.61     1507.96    134.24 o
   5  11   0    55171.63    51140.68   2985.90 o
   6  11   0      145.50       54.49     63.05 o
   7  11   0    29479.32    29217.09   1863.57 o
   8  11   0       83.39      -60.94     89.89 o
   9  11   0     8699.79     8290.57    612.94 o
  10  11   0       21.38       20.14    106.01 o
  11  11   0    14580.58    14087.85   1058.69 o
  12  11   0     4680.72     5607.33    526.34 o
  13  11   0     1535.25     1175.77    248.92 o
  14  11   0       92.34      172.91    213.02 o
  15  11   0     1016.21      513.91    330.27 o
  16  11   0     5529.77     7428.20   1326.24 o
  17  11   0     3718.67     3369.00    746.79 o
   0  12   0    90024.39    86255.55   7946.77 o
   1  12   0       79.36      216.32     52.39 o
   2  12   0    82454.73    61728.09   3889.04 o
   3  12   0      695.94      650.21     81.69 o
   4  12   0      198.53      213.17     59.31 o
   5  12   0       19.68       -5.12     47.84 o
   6  12   0    13766.16    13690.36    856.15 o
   7  12   0     1634.56     1425.27    184.11 o
   8  12   0    14224.79    14092.77    972.59 o
   9  12   0      695.20      331.71    131.48 o
  10  12   0     5239.96     6781.42    586.51 o
  11  12   0      646.47      371.52    168.03 o
  12  12   0    15985.97    17488.33   1294.76 o
  13  12   0      437.82      -87.70    194.30 o
  14  12   0       40.48      -96.62    205.34 o
  15  12   0       67.56      253.45    311.67 o
  16  12   0     3064.48     2760.37   1162.36 o
   1  13   0    24216.54    24929.14   1306.74 o
   2  13   0      148.02      164.77     61.33 o
   3  13   0    52935.01    50587.93   2911.75 o
   4  13   0      874.01      678.03    137.10 o
   5  13   0    13340.46    13910.10    749.71 o
   6  13   0      192.44      140.66     80.38 o
   7  13   0    16460.88    17230.21   1162.57 o
   8  13   0     3330.03     3502.79    319.83 o
   9  13   0     4274.81     4223.24    406.90 o
  10  13   0      548.82      229.50    162.60 o
  11  13   0     2767.03     2957.34    358.51 o
  12  13   0      616.17      574.55    217.67 o
  13  13   0     6801.11     5786.72    575.31 o
  14  13   0       82.83      241.65    232.10 o
  15  13   0     5859.06     6978.64    774.55 o
  16  13   0      344.73      212.55    439.15 o
   0  14   0    31039.94    32743.79   2314.94 o
   1  14   0       95.05      198.77     64.95 o
   2  14   0    15472.65    15376.59    792.91 o
   3  14   0      244.88      267.90     71.36 o
   4  14   0    18353.58    18537.28    937.77 o
   5  14   0      579.89      414.75     83.08 o
   6  14   0     1520.81     1969.05    231.75 o
   7  14   0        0.91       23.63    109.53 o
   8  14   0    23567.58    23847.33   1551.12 o
   9  14   0     1438.15     1700.30    255.44 o
  10  14   0      544.34      179.77    165.81 o
  11  14   0     1653.52     1578.69    270.79 o
  12  14   0      808.52      830.26    238.95 o
  13  14   0     1236.07      843.57    265.61 o
  14  14   0      436.93      716.76    278.47 o
  15  14   0     2236.57     1864.58    448.21 o
   1  15   0     2540.23     2725.09    199.18 o
   2  15   0       36.24       91.45     71.55 o
   3  15   0      870.55      515.68    124.92 o
   4  15   0      126.65      152.02     78.66 o
   5  15   0     9102.88     9427.99    529.83 o
   6  15   0       47.97      -54.34     99.17 o
   7  15   0      545.07      418.25    144.89 o
   8  15   0       53.87       45.33    139.51 o
   9  15   0      308.25      276.50    179.22 o
  10  15   0       11.09       92.72    163.29 o
  11  15   0      245.10      119.72    206.60 o
  12  15   0      102.53       41.79    207.55 o
  13  15   0      886.16      554.09    245.68 o
  14  15   0       98.40      -41.64    251.17 o
  15  15   0       89.91      100.47    325.03 o
   0  16   0    19082.86    18593.22   1733.51 o
   1  16   0      136.31      266.10     88.62 o
   2  16   0      815.91      828.29    120.11 o
   3  16   0        0.10      -53.81     76.16 o
   4  16   0    31650.66    31882.89   1771.18 o
   5  16   0      894.74      863.94    123.04 o
   6  16   0     1801.30     1544.13    214.12 o
   7  16   0       66.16        0.54    123.42 o
   8  16   0     3948.89     4322.58    437.49 o
   9  16   0      666.03      307.14    193.59 o
  10  16   0       59.49      135.91    192.26 o
  11  16   0      142.41      -24.74    210.92 o
  12  16   0     1744.67     1814.89    324.21 o
  13  16   0       59.26     -234.94    239.41 o
  14  16   0      198.87      135.57    287.69 o
   1  17   0     1601.75     1742.56    195.06 o
   2  17   0      154.58      215.50    104.57 o
   3  17   0     1051.51     1077.07    199.44 o
   4  17   0       34.05       84.50     93.87 o
   5  17   0     8394.59     8614.83    500.03 o
   6  17   0      589.13      482.93    147.75 o
   7  17   0       53.35      -89.90    159.13 o
   8  17   0      215.62       52.98    170.36 o
   9  17   0    11232.05    13443.50   1017.70 o
  10  17   0        9.78        6.67    202.57 o
  11  17   0     4449.12     3956.85    453.85 o
  12  17   0        6.74     -200.96    222.67 o
  13  17   0     6963.64    10419.41   1241.52 o
  14  17   0        1.57     -245.03    293.40 o
   0  18   0    26165.34    28361.38   2376.29 o
   1  18   0       72.70       15.24    111.38 o
   2  18   0     1496.42      934.43    225.35 o
   3  18   0       81.47        8.25    114.56 o
   4  18   0     1814.14     1779.67    194.63 o
   5  18   0       56.09      -65.26    114.03 o
   6  18   0      134.22       -8.42    154.18 o
   7  18   0      150.25       98.26    173.67 o
   8  18   0     3479.90     3152.17    382.32 o
   9  18   0      145.13      148.59    209.10 o
  10  18   0     3131.16     2653.82    376.55 o
  11  18   0      110.73       19.24    237.26 o
  12  18   0     4862.39     5651.97    605.88 o
  13  18   0      324.65      -48.81    319.25 o
   1  19   0     6732.13     7374.36    564.82 o
   2  19   0       84.09       -0.36    131.57 o
   3  19   0     7071.58     6318.26    509.68 o
   4  19   0      764.47      410.40    272.48 o
   5  19   0    23681.00    25613.02   2543.90 o
   6  19   0       27.01      -33.41    194.79 o
   7  19   0    15633.91    17120.32   1332.48 o
   8  19   0        1.45      -89.96    187.89 o
   9  19   0     5176.34     5104.46    530.30 o
  10  19   0       83.75        8.91    238.10 o
  11  19   0     4014.68     3995.27    589.74 o
  12  19   0     1012.14      678.12    326.02 o
   0  20   0     5029.71     4741.72    604.75 o
   1  20   0       86.85       22.96    147.53 o
   2  20   0    21474.12    22436.47   2567.33 o
   3  20   0      545.13      519.55    180.59 o
   4  20   0      642.00      553.24    277.10 o
   5  20   0      351.19      102.66    257.23 o
   6  20   0     1816.36     2458.89    483.92 o
   7  20   0      755.44      920.70    321.61 o
   8  20   0     3223.87     2867.05    456.69 o
   9  20   0       54.76     -149.21    229.42 o
  10  20   0       55.04      132.93    249.92 o
  11  20   0      588.47      166.24    302.05 o
   1  21   0     8225.90     9100.78    829.13 o
   2  21   0        0.11      -41.19    158.57 o
   3  21   0    10336.57    11889.94    883.15 o
   4  21   0      782.92      624.15    216.92 o
   5  21   0     5121.07     5410.41    764.67 o
   6  21   0       24.94      495.96    321.49 o
   7  21   0     3616.26     3659.00   1428.77 o
   8  21   0     1314.47     1220.17    436.72 o
   9  21   0     2727.80     2732.82    565.70 o
  10  21   0       13.87      293.75    376.75 o
   0  22   0    23520.64    32782.91   3587.67 o
   1  22   0      158.74       98.96    182.06 o
   2  22   0     1573.96     2441.97    454.93 o
   3  22   0      485.44      308.99    208.67 o
   4  22   0    15714.98    15666.19   1698.28 o
   5  22   0      288.81      433.38    304.49 o
   6  22   0     1001.91      558.65    355.14 o
   7  22   0        0.07      623.10    368.99 o
   8  22   0     3849.93     3889.93    786.52 o
   9  22   0      756.42      719.43    539.28 o
   1  23   0      216.25      230.45    222.01 o
   2  23   0       42.05      299.62    213.55 o
   3  23   0      267.04      623.54    258.59 o
   4  23   0       48.08     -134.40    295.02 o
   5  23   0     2209.65     1328.89    445.93 o
   6  23   0       20.35     -174.24    332.09 o
   7  23   0        3.64     -219.52    403.36 o
   0  24   0      271.72      355.73    337.70 o
   1  24   0       27.83      249.93    225.14 o
   2  24   0      464.97      407.70    258.46 o
   3  24   0        5.94      256.73    393.36 o
   4  24   0     2974.54     2731.48    652.60 o
   5  24   0       68.22      -38.65    535.94 o
   6  24   0      349.01     1191.74    870.65 o
   1  25   0       92.89      136.92    266.91 o
   2  25   0        0.06     -305.93    305.93 o
 -18   1   1     2146.88     2009.99    317.75 o
 -17   1   1      408.86      178.62    189.98 o
 -16   1   1     2124.87     2114.65    271.42 o
 -15   1   1       87.03      167.08    140.01 o
 -14   1   1     6184.42     6525.82    523.50 o
 -13   1   1    12320.73    11798.56    840.72 o
 -12   1   1      280.21      155.11    109.33 o
 -11   1   1       22.88       77.49     75.88 o
 -10   1   1    10143.92    10013.66    548.50 o
  -9   1   1   114767.23   110336.41   6246.16 o
  -8   1   1     2126.61     2641.15    185.55 o
  -7   1   1     5089.47     5480.47    252.25 o
  -6   1   1       32.49       45.79     28.25 o
  -5   1   1     6816.40     4068.02    207.12 o
  -4   1   1     3012.02     3128.37    144.26 o
  -3   1   1    36501.56    37138.65   1935.69 o
  -2   1   1      329.59      190.81     28.50 o
  -1   1   1    82624.85    62454.88   5765.99 o
   1   1   1   134533.55    82978.91  15041.78 o
   2   1   1       64.88       58.14     14.24 o
   3   1   1    35751.31    34908.86   1727.75 o
   4   1   1     3404.90     3460.43    165.80 o
   5   1   1    36054.82    34125.55   1742.32 o
   6   1   1      441.69      461.05     64.85 o
   7   1   1    32311.38    31002.50   1528.05 o
   8   1   1       40.78       59.57     45.49 o
   9   1   1     1353.83     1316.47    120.31 o
  10   1   1      326.82      289.24     70.59 o
  11   1   1    13682.95    12626.28    763.24 o
  12   1   1     5809.89     6193.30    622.63 o
  13   1   1     2065.30     1723.11    295.66 o
  14   1   1      646.49      660.43    176.87 o
  15   1   1     4653.77     5001.07    435.55 o
  16   1   1     4773.57     5610.03    494.04 o
  17   1   1      534.59      467.50    211.81 o
  18   1   1        0.15      100.63    200.95 o
 -18   2   1     4535.44     5462.75    616.33 o
 -17   2   1      179.86      -33.32    185.23 o
 -16   2   1     6626.74     7398.54    611.37 o
 -15   2   1       36.44      211.68    147.63 o
 -14   2   1    29080.35    25657.72   1709.23 o
 -13   2   1     3582.00     3480.88    420.44 o
 -12   2   1     4084.54     3990.83    383.81 o
 -11   2   1       40.28      -43.84     69.94 o
 -10   2   1    86970.51    73392.63   4122.83 o
  -9   2   1    15843.51    17921.22    882.51 o
  -8   2   1    12457.75    12284.67    621.62 o
  -7   2   1      301.61      213.43     59.39 o
  -6   2   1       67.52       81.10     35.21 o
  -5   2   1     1955.35     1941.25    166.76 o
  -4   2   1   278548.97   277384.31  16263.03 o
  -3   2   1      427.68      293.89     41.36 o
  -2   2   1    61114.71    64421.63   3812.16 o
  -1   2   1      443.57      321.71     28.92 o
   0   2   1   491780.19   580170.88  38415.02 o
   1   2   1      258.69      302.14     33.37 o
   2   2   1    14461.44    15444.69    655.09 o
   3   2   1      842.20      841.51     48.47 o
   4   2   1    15795.28    15819.38    739.35 o
   5   2   1     1755.37     1689.15    101.29 o
   6   2   1     9290.62     9799.73    490.28 o
   7   2   1     1441.78     1703.74    111.11 o
   8   2   1    10258.77     9366.16    511.47 o
   9   2   1      682.55      532.65     77.69 o
  10   2   1     1557.80     1354.57    134.45 o
  11   2   1      406.55      258.37     88.21 o
  12   2   1     9616.26    12085.95    995.16 o
  13   2   1     1084.91      947.05    170.29 o
  14   2   1        0.03      105.72    133.36 o
  15   2   1      276.66      296.79    156.38 o
  16   2   1      559.03      419.40    195.18 o
  17   2   1     1005.85      912.83    284.01 o
  18   2   1       57.64      -48.45    205.08 o
 -18   3   1       11.68      349.24    365.39 o
 -17   3   1     1725.70     1506.77    338.84 o
 -16   3   1        4.39       73.54    166.60 o
 -15   3   1     7917.72     7477.05    599.40 o
 -14   3   1      845.82      560.29    195.78 o
 -13   3   1      404.86      371.42    126.31 o
 -12   3   1     1268.78     1146.13    142.26 o
 -11   3   1        7.31      -23.56     67.11 o
 -10   3   1      413.75      309.98     75.10 o
  -9   3   1    16536.88    17560.91    906.14 o
  -8   3   1      289.04      363.33     55.59 o
  -7   3   1     3986.99     3845.61    207.93 o
  -6   3   1      147.63      110.39     34.61 o
  -5   3   1     2394.74     2352.92    142.88 o
  -4   3   1        8.24      -17.84     17.84 o
  -3   3   1    11380.85    12113.79    819.01 o
  -2   3   1     1498.38     1371.23    103.68 o
  -1   3   1     9236.18     9127.79    411.21 o
   0   3   1     1241.36      922.17     56.69 o
   1   3   1   155649.36   161555.84   8335.44 o
   2   3   1      297.34      205.62     22.77 o
   3   3   1    28314.21    29399.06   1561.40 o
   4   3   1        0.17        3.14     20.30 o
   5   3   1    47087.71    43057.84   2125.77 o
   6   3   1     3741.98     4166.98    212.96 o
   7   3   1     1400.34     1607.08    155.26 o
   8   3   1      676.97      483.46     71.02 o
   9   3   1        0.12      -20.08     52.66 o
  10   3   1     4606.21     4527.43    306.74 o
  11   3   1    60542.90    53963.59   2996.29 o
  12   3   1      642.06      471.66    138.94 o
  13   3   1     4176.58     4524.31    397.55 o
  14   3   1     1097.88      979.36    178.64 o
  15   3   1    16244.80    16732.91   1191.68 o
  16   3   1     5997.81     6382.28    641.33 o
  17   3   1      112.77      156.44    188.88 o
  18   3   1       80.92      -19.36    242.58 o
 -18   4   1        0.41       29.20    323.31 o
 -17   4   1      319.97      321.81    288.85 o
 -16   4   1     3614.46     4168.79    449.05 o
 -15   4   1     3634.18     3155.14    485.36 o
 -14   4   1     2894.61     2830.71    282.57 o
 -13   4   1     1265.06     1791.63    212.59 o
 -12   4   1      954.53      666.46    142.12 o
 -11   4   1      662.01      509.12    120.27 o
 -10   4   1     1092.33      815.09    126.95 o
  -9   4   1     2399.92     2822.73    179.95 o
  -8   4   1     8675.69     9659.69    494.45 o
  -7   4   1      572.71      492.73     61.76 o
  -6   4   1     5616.93     5703.66    286.57 o
  -5   4   1      538.70      524.29     70.34 o
  -4   4   1     1509.85     1879.83    173.47 o
  -3   4   1       76.87       77.04     38.90 o
  -2   4   1    34562.52    35665.73   2092.88 o
  -1   4   1     1882.97     1592.78    101.60 o
   0   4   1    20662.61    20060.09    842.70 o
   1   4   1      438.21      302.28     31.11 o
   2   4   1   233682.05   249630.25  14603.12 o
   3   4   1      881.65      842.21     50.38 o
   4   4   1    14647.68    13164.12    667.23 o
   5   4   1       36.51       25.64     26.09 o
   6   4   1   180539.42   171936.81   8453.97 o
   7   4   1     4273.08     4996.47    289.43 o
   8   4   1     1654.05     1900.76    133.18 o
   9   4   1      597.46      661.49     87.94 o
  10   4   1    79908.86    80761.58   4881.49 o
  11   4   1    21702.15    21853.10   1247.06 o
  12   4   1     7528.31     8161.61    507.37 o
  13   4   1     1402.17     1358.60    185.31 o
  14   4   1     2816.90     2135.35    269.72 o
  15   4   1    15619.71    17500.61   1233.74 o
  16   4   1    34357.90    40914.56   3112.16 o
  17   4   1     1019.59     1099.34    319.91 o
  18   4   1        9.16      -47.05    330.52 o
 -18   5   1       18.65       46.75    465.08 o
 -17   5   1       33.16     -112.18    308.36 o
 -16   5   1      567.64      231.99    263.78 o
 -15   5   1     9247.67     8943.84    821.70 o
 -14   5   1      192.74      189.73    132.85 o
 -13   5   1       27.19      -37.57     95.20 o
 -12   5   1        5.23       -6.36     80.71 o
 -11   5   1     1254.64     1247.78    197.25 o
 -10   5   1      107.33       66.89     63.12 o
  -9   5   1       20.77       19.29     48.12 o
  -8   5   1       32.99       58.06     41.58 o
  -7   5   1        4.84       51.60     37.74 o
  -6   5   1      364.00      291.60     41.36 o
  -5   5   1     2791.82     2835.09    221.91 o
  -4   5   1      118.62       94.83     51.60 o
  -3   5   1      585.16      725.46    113.26 o
  -2   5   1      233.44      177.97     30.27 o
  -1   5   1     6875.11     5796.47    311.78 o
   0   5   1     1238.85     1037.00     66.91 o
   1   5   1    58363.03    34063.16   3010.97 o
   2   5   1     1660.37     1421.16     94.33 o
   3   5   1     3872.59     4459.72    254.59 o
   4   5   1        6.07       20.42     22.46 o
   5   5   1     4279.34     4048.89    218.85 o
   6   5   1     4970.77     5257.14    280.12 o
   7   5   1    43624.29    40677.75   2056.93 o
   8   5   1        0.44      -25.19     42.96 o
   9   5   1        3.77       -3.72     54.95 o
  10   5   1     2865.28     2776.06    219.82 o
  11   5   1    60667.60    58839.76   3169.56 o
  12   5   1      232.19      162.82     86.95 o
  13   5   1     4794.01     4530.53    342.98 o
  14   5   1      263.26      211.69    195.92 o
  15   5   1    16893.61    17961.53   1723.83 o
  16   5   1     5052.19     6391.69    720.36 o
  17   5   1     1587.81     1467.93    393.25 o
  18   5   1       35.05       47.29    365.84 o
 -18   6   1     2141.90     1101.98    741.95 o
 -17   6   1      138.41       91.75    298.54 o
 -16   6   1       14.65     -212.09    212.09 o
 -15   6   1      326.15       21.38    217.96 o
 -14   6   1    13591.40    15705.81   1454.27 o
 -13   6   1     1744.22     1887.50    195.90 o
 -12   6   1     2198.52     1753.55    170.65 o
 -11   6   1      111.92      175.93     74.86 o
 -10   6   1    19567.97    19451.93   1057.63 o
  -9   6   1     5188.06     5534.12    308.67 o
  -8   6   1    43695.57    39385.12   2152.47 o
  -7   6   1      331.17      279.57     60.11 o
  -6   6   1    47085.18    41339.39   2495.66 o
  -5   6   1     5638.01     5281.72    393.46 o
  -4   6   1   133289.70   126245.21   8278.57 o
  -3   6   1       59.86      -22.43     22.43 o
  -2   6   1    19199.78     9393.03    735.36 o
  -1   6   1     1833.98     1676.49     98.62 o
   0   6   1    57043.25    48709.83   2641.68 o
   1   6   1      154.82       89.80     25.43 o
   2   6   1     3781.11     3395.29    264.00 o
   3   6   1      195.41      207.19     33.74 o
   4   6   1    21911.36    21226.00   1126.50 o
   5   6   1     1192.23     1133.28     91.88 o
   6   6   1     4295.67     4821.92    242.49 o
   7   6   1        1.05      -12.44     35.17 o
   8   6   1       14.80        4.54     45.64 o
   9   6   1      959.22      971.56    150.22 o
  10   6   1     2305.45     2993.39    227.09 o
  11   6   1      912.77      947.59    145.87 o
  12   6   1     2124.22     2001.20    209.42 o
  13   6   1       14.44      137.72    110.82 o
  14   6   1      515.01      526.83    160.18 o
  15   6   1      676.42      490.17    303.05 o
  16   6   1      766.09     1270.48    357.72 o
  17   6   1        0.52     -153.88    271.49 o
  18   6   1      950.34       84.30    361.18 o
 -18   7   1     1039.28      873.86    524.75 o
 -17   7   1     3214.79     3054.96    566.31 o
 -16   7   1       91.80     -213.92    242.80 o
 -15   7   1      156.56      -54.87    231.77 o
 -14   7   1     1542.35     1575.97    396.01 o
 -13   7   1    19795.08    21028.30   1874.46 o
 -12   7   1       56.15       74.89    109.79 o
 -11   7   1       30.50       44.63     95.71 o
 -10   7   1     3338.76     3449.17    322.17 o
  -9   7   1    67355.45    65001.20   4052.72 o
  -8   7   1     1817.27     1468.18    123.44 o
  -7   7   1    18331.82    17363.48   1183.79 o
  -6   7   1     2849.23     3174.61    279.69 o
  -5   7   1   237100.16   227089.55  15910.32 o
  -4   7   1      398.21      249.09     67.93 o
  -3   7   1    32633.40    27335.13   1301.23 o
  -2   7   1        6.50       -7.07     26.99 o
  -1   7   1    56615.75    46139.47   2793.34 o
   0   7   1      604.55      470.77     45.60 o
   1   7   1       32.58       81.08     52.00 o
   2   7   1      211.65      176.74     37.89 o
   3   7   1     6933.71     6406.07    310.73 o
   4   7   1      819.29      673.99     91.53 o
   5   7   1    30346.71    28344.37   1573.70 o
   6   7   1        2.81       19.28     33.95 o
   7   7   1    15206.95    14002.50    688.70 o
   8   7   1      367.90      306.22     57.72 o
   9   7   1    17225.60    16716.07    920.05 o
  10   7   1      790.49      627.11    106.95 o
  11   7   1    38212.68    38963.24   2243.48 o
  12   7   1       19.08       98.57     90.41 o
  13   7   1    10164.72    10502.04    728.12 o
  14   7   1       24.69     -127.64    188.92 o
  15   7   1     7149.27     8099.30    992.80 o
  16   7   1     3321.24     3907.25    630.32 o
  17   7   1       61.40      144.10    298.26 o
  18   7   1      339.46      435.11    410.24 o
 -18   8   1      856.94      -49.40    617.54 o
 -17   8   1     2473.43     2475.46    528.92 o
 -16   8   1     1342.11     1317.58    377.05 o
 -15   8   1        3.56      264.46    280.70 o
 -14   8   1       41.10      101.24    187.37 o
 -13   8   1      446.28       66.24    148.00 o
 -12   8   1     4401.00     4216.55    398.53 o
 -11   8   1      187.25      123.96    104.96 o
 -10   8   1       51.66       -0.32     82.39 o
  -9   8   1        2.47      -26.71     93.39 o
  -8   8   1     1200.25     1264.29    235.54 o
  -7   8   1      789.09      624.84    122.22 o
  -6   8   1    14822.77    13716.57    955.41 o
  -5   8   1      509.62      506.02     82.22 o
  -4   8   1     1308.02     1406.54    109.93 o
  -3   8   1        7.47       13.35     28.94 o
  -2   8   1    38262.51    25527.45   1672.45 o
  -1   8   1     1686.93     1354.57    129.43 o
   0   8   1      712.54      777.75     92.28 o
   1   8   1       10.31      -27.98     27.98 o
   2   8   1     1451.30     1701.51    110.61 o
   3   8   1        0.17      -11.06     31.43 o
   4   8   1    42431.10    42959.07   2304.38 o
   5   8   1      121.74      112.08     39.21 o
   6   8   1      357.71      158.96     61.33 o
   7   8   1      364.53      244.76     74.25 o
   8   8   1    20367.53    19567.73   1105.51 o
   9   8   1      328.96      243.75     97.40 o
  10   8   1       62.26       62.29     95.79 o
  11   8   1      862.22      946.14    181.14 o
  12   8   1     4708.23     4432.20    391.98 o
  13   8   1     1883.94     1236.74    216.94 o
  14   8   1     2909.66     1785.16    319.64 o
  15   8   1      381.94      135.33    242.83 o
  16   8   1     1330.19     1571.74    423.64 o
  17   8   1      136.14      455.82    372.55 o
 -17   9   1     5367.45     6302.90   1055.83 o
 -16   9   1     1989.14     1051.94    690.61 o
 -15   9   1      302.35     -121.70    256.25 o
 -14   9   1     3414.60     3641.44    489.12 o
 -13   9   1     3749.33     2684.21    330.87 o
 -12   9   1      651.03      547.96    161.91 o
 -11   9   1     3456.92     3174.01    438.78 o
 -10   9   1     1270.76     1098.68    173.65 o
  -9   9   1    85252.38    83408.51   5199.29 o
  -8   9   1     1285.09      874.65    140.83 o
  -7   9   1    27817.92    27330.61   1808.57 o
  -6   9   1       42.22      -60.72     64.92 o
  -5   9   1    79757.45    77388.27   4687.44 o
  -4   9   1     3254.18     3682.50    262.91 o
  -3   9   1       15.13       16.55     31.85 o
  -2   9   1        6.57       34.24     34.28 o
  -1   9   1    13168.82    12977.73    643.96 o
   0   9   1       75.18       42.19     32.95 o
   1   9   1    47413.57    32528.23   1883.32 o
   2   9   1      648.04      594.43     70.57 o
   3   9   1    55034.85    39794.36   3298.45 o
   4   9   1      122.98      113.76     38.59 o
   5   9   1    24366.42    23172.33   1238.85 o
   6   9   1       21.96       13.27     48.74 o
   7   9   1    45499.73    44180.72   2504.31 o
   8   9   1     2535.52     2390.85    252.88 o
   9   9   1     5177.82     5104.26    433.50 o
  10   9   1      374.44      424.94    133.67 o
  11   9   1     7691.73     7622.50    564.62 o
  12   9   1     4828.56     4974.80    449.90 o
  13   9   1    12924.40    11833.91    876.04 o
  14   9   1      602.54      396.51    232.68 o
  15   9   1     1755.62     2051.82    471.41 o
  16   9   1     2158.52     2706.71    528.86 o
  17   9   1     2828.20     1553.22    491.43 o
 -17  10   1      640.15      220.91    415.75 o
 -16  10   1    10000.70    10781.34   1776.22 o
 -15  10   1       98.76      106.55    280.49 o
 -14  10   1    14595.36    16525.97   1435.84 o
 -13  10   1     1771.41     1573.73    277.01 o
 -12  10   1    10331.97    10462.22    813.40 o
 -11  10   1      239.45      130.81    133.95 o
 -10  10   1    23748.56    23572.56   1537.38 o
  -9  10   1     6033.13     6386.80    488.61 o
  -8  10   1     2512.72     2672.44    251.19 o
  -7  10   1      576.01      194.00    142.97 o
  -6  10   1    23319.63    22062.16   1515.97 o
  -5  10   1     1148.75     1224.31    167.19 o
  -4  10   1   106380.48   102157.54   5866.39 o
  -3  10   1      139.93      129.25     43.46 o
  -2  10   1    62818.07    65641.90   4060.73 o
  -1  10   1       47.54       39.36     37.10 o
   0  10   1   211069.70   208811.66  11445.71 o
   1  10   1      165.68       87.33     40.14 o
   2  10   1    44576.72    45786.15   2537.01 o
   3  10   1       14.89      -11.78     38.39 o
   4  10   1    12248.09    11579.38    591.52 o
   5  10   1      898.05     1014.30    118.43 o
   6  10   1      108.38      129.44     60.84 o
   7  10   1     2944.06     2615.61    229.75 o
   8  10   1    16325.90    16678.90   1118.88 o
   9  10   1       11.59      -59.13    109.98 o
  10  10   1      385.06      211.52    127.34 o
  11  10   1     1637.28     1646.27    239.85 o
  12  10   1    12097.92    11431.12    905.17 o
  13  10   1     1434.73     1461.68    256.90 o
  14  10   1      310.71      590.82    236.36 o
  15  10   1      605.07      512.80    308.64 o
  16  10   1     1772.22     2723.89    670.42 o
  17  10   1      897.88      730.27    489.11 o
 -17  11   1      606.11      574.91    499.09 o
 -16  11   1       67.15      218.43    408.46 o
 -15  11   1       42.25     -138.62    258.69 o
 -14  11   1      410.47      124.79    217.42 o
 -13  11   1       17.44     -118.20    186.49 o
 -12  11   1      923.63      691.09    217.61 o
 -11  11   1        6.74       77.80    136.38 o
 -10  11   1     1412.50     1101.78    179.73 o
  -9  11   1     2563.40     2445.96    261.50 o
  -8  11   1      437.81      350.28    145.97 o
  -7  11   1    11733.26    11928.69    802.92 o
  -6  11   1      338.10      310.17     76.38 o
  -5  11   1    16599.66    15338.72    845.64 o
  -4  11   1       11.25      -20.01     44.48 o
  -3  11   1      802.73      616.29     75.45 o
  -2  11   1       74.02       78.06     42.85 o
  -1  11   1     2257.79     2375.16    190.99 o
   0  11   1       40.77      361.77     51.41 o
   1  11   1    34238.82    32766.71   1513.49 o
   2  11   1       10.45       14.05     41.78 o
   3  11   1    16216.11    13524.27    719.87 o
   4  11   1      676.38      688.48     72.75 o
   5  11   1     7763.98     7441.89    372.42 o
   6  11   1     1160.13     1099.53    124.00 o
   7  11   1      428.90      270.66     93.78 o
   8  11   1      453.25      452.58    135.53 o
   9  11   1      814.09      842.20    191.41 o
  10  11   1     1301.09     1016.00    217.98 o
  11  11   1     9163.46     8440.48    699.36 o
  12  11   1       58.11       96.99    158.99 o
  13  11   1      139.08      262.96    188.76 o
  14  11   1        9.92     -121.92    199.23 o
  15  11   1     4922.40     5485.34    707.63 o
  16  11   1      635.54     -179.35    524.05 o
  17  11   1       15.10      -71.58    411.85 o
 -16  12   1     1549.99      571.07    499.31 o
 -15  12   1      242.20      313.14    313.11 o
 -14  12   1      924.01     1220.49    305.78 o
 -13  12   1     2067.62     1698.53    290.95 o
 -12  12   1       38.65      -74.45    169.16 o
 -11  12   1      327.62      362.97    172.69 o
 -10  12   1      610.73      575.63    155.19 o
  -9  12   1     3075.67     3082.79    329.92 o
  -8  12   1     4032.92     4301.26    369.83 o
  -7  12   1       23.19       61.82     98.97 o
  -6  12   1     4412.02     4344.90    331.07 o
  -5  12   1      225.30      200.39     56.42 o
  -4  12   1    26716.04    24129.96   1380.06 o
  -3  12   1     1028.31      946.65     94.34 o
  -2  12   1      215.83       70.02     54.56 o
  -1  12   1      945.06     1013.96    112.31 o
   0  12   1    17758.61    17568.46    822.60 o
   1  12   1      560.60      477.74     67.05 o
   2  12   1    10926.95    10863.14    534.53 o
   3  12   1      148.18      105.91     53.62 o
   4  12   1    19949.73    20302.98   1062.14 o
   5  12   1       95.09      122.15     55.52 o
   6  12   1    15432.17    15301.97    861.58 o
   7  12   1     1886.70     1517.82    183.61 o
   8  12   1      165.16       92.49    112.68 o
   9  12   1       15.28      -74.69    106.73 o
  10  12   1    17384.93    19011.91   1355.79 o
  11  12   1    10160.75    11410.87    861.77 o
  12  12   1    13807.45    13722.70   1076.93 o
  13  12   1       44.42      -35.00    183.38 o
  14  12   1     1239.08      883.46    265.50 o
  15  12   1     6835.98     7368.58    789.18 o
  16  12   1     9644.03     9082.45   1682.90 o
 -16  13   1     1165.39      710.58    678.25 o
 -15  13   1     2684.08     1516.79    390.66 o
 -14  13   1      638.18      765.24    267.52 o
 -13  13   1      619.07      246.01    224.44 o
 -12  13   1      405.04      265.12    190.91 o
 -11  13   1     5291.55     5171.93    488.38 o
 -10  13   1      425.28      380.33    169.23 o
  -9  13   1     9330.97     9797.93    737.14 o
  -8  13   1      115.02      -89.03    122.35 o
  -7  13   1    19593.86    18988.15   1225.77 o
  -6  13   1      191.66      117.39     86.98 o
  -5  13   1     1562.30     1863.46    139.07 o
  -4  13   1      140.12      130.88     69.94 o
  -3  13   1     4783.20     4704.57    309.35 o
  -2  13   1        0.69       18.07     53.32 o
  -1  13   1     6727.41     6728.48    360.72 o
   0  13   1      356.92      456.68     85.01 o
   1  13   1     2008.76     1867.87    210.70 o
   2  13   1      504.69      386.60     73.21 o
   3  13   1     5089.15     5126.95    385.08 o
   4  13   1      430.29      485.32     81.85 o
   5  13   1       28.60       18.24     58.15 o
   6  13   1      242.34      236.83     80.66 o
   7  13   1     5008.19     5336.61    406.10 o
   8  13   1       19.20      -38.38    114.67 o
   9  13   1        6.03       73.91    129.29 o
  10  13   1       93.14      106.24    142.89 o
  11  13   1    10659.52    11292.66    882.58 o
  12  13   1     3315.77     3419.66    393.54 o
  13  13   1      861.98      849.89    252.27 o
  14  13   1        0.41     -162.17    218.91 o
  15  13   1     5063.31     6393.78    731.81 o
  16  13   1     2063.12     1396.70    567.17 o
 -15  14   1      328.83      371.82    354.61 o
 -14  14   1      942.86      712.77    266.14 o
 -13  14   1      465.75      259.34    227.69 o
 -12  14   1     6259.49     6375.17    586.80 o
 -11  14   1      827.54      565.19    198.87 o
 -10  14   1      699.21      579.45    194.57 o
  -9  14   1      172.52     -129.78    129.78 o
  -8  14   1    11480.73    11863.88    830.40 o
  -7  14   1      821.40      611.08    156.47 o
  -6  14   1    20602.78    21726.12   1350.73 o
  -5  14   1      803.19      850.62    107.02 o
  -4  14   1     4622.90     4726.24    339.39 o
  -3  14   1       12.64      -64.09     64.09 o
  -2  14   1    25233.46    27014.70   1492.40 o
  -1  14   1      170.57       91.69     60.82 o
   0  14   1     5297.95     5353.27    366.39 o
   1  14   1        6.53       13.35     58.92 o
   2  14   1     8099.20     8412.16    477.42 o
   3  14   1      482.24      460.99     98.68 o
   4  14   1    17888.72    11743.91   1055.59 o
   5  14   1       39.25      -16.80     58.23 o
   6  14   1     4318.85     4255.55    305.77 o
   7  14   1      211.39       97.02    109.43 o
   8  14   1     2936.35     3809.39    377.48 o
   9  14   1       53.59       65.60    159.64 o
  10  14   1      482.82      378.44    181.50 o
  11  14   1      740.00      752.94    213.29 o
  12  14   1        0.26      111.42    192.36 o
  13  14   1      474.78      243.71    226.34 o
  14  14   1      565.95      132.70    247.45 o
  15  14   1     1175.37     1562.87    436.84 o
 -15  15   1       23.67     -160.70    314.40 o
 -14  15   1      476.86      111.47    245.31 o
 -13  15   1     8473.18    10404.74    873.78 o
 -12  15   1     1293.65      998.07    258.07 o
 -11  15   1     1349.44     1270.21    265.67 o
 -10  15   1      906.05      523.58    195.65 o
  -9  15   1    15189.57    14660.25   1043.02 o
  -8  15   1     1327.62     1212.91    205.71 o
  -7  15   1    14859.60    15203.17   1041.36 o
  -6  15   1     1236.30     1112.87    181.17 o
  -5  15   1    44937.35    47331.42   2356.54 o
  -4  15   1        0.95       21.03     74.36 o
  -3  15   1     9240.79     8753.17    540.36 o
  -2  15   1        4.63       51.12     73.28 o
  -1  15   1    53298.94    47328.48   2470.55 o
   0  15   1        4.78       22.62     69.19 o
   1  15   1      325.14      237.18    100.54 o
   2  15   1      387.74      267.81     81.79 o
   3  15   1    20243.43    20152.97   1188.97 o
   4  15   1     1273.09      961.67    132.93 o
   5  15   1     5493.72     4928.46    312.40 o
   6  15   1      467.06      470.38    118.63 o
   7  15   1     1536.23     1344.24    221.43 o
   8  15   1     1103.76      985.39    243.65 o
   9  15   1    14093.99    15448.01   1151.58 o
  10  15   1      877.94     1060.11    229.48 o
  11  15   1    18671.01    21976.90   1599.29 o
  12  15   1       38.49       42.85    212.97 o
  13  15   1    12593.63    13497.36   1034.45 o
  14  15   1        7.05      -38.02    254.88 o
  15  15   1     6059.90     5477.76    663.19 o
 -14  16   1       36.23      -25.05    295.33 o
 -13  16   1      386.02      -38.88    241.50 o
 -12  16   1     8340.38     9333.37    803.36 o
 -11  16   1       36.37      -66.34    192.66 o
 -10  16   1      103.56      151.61    188.28 o
  -9  16   1      420.26      146.72    175.48 o
  -8  16   1     5333.17     5644.42    475.42 o
  -7  16   1      155.65      -91.63    125.95 o
  -6  16   1     6431.33     7017.25    506.47 o
  -5  16   1      154.03      251.82     96.88 o
  -4  16   1      372.78      374.87    101.31 o
  -3  16   1       10.04      -11.64     77.53 o
  -2  16   1    17821.81    20441.75   1196.17 o
  -1  16   1      107.16      302.36    115.89 o
   0  16   1     2026.28     2328.21    239.32 o
   1  16   1        0.09      -68.84     79.95 o
   2  16   1      703.07      729.62    121.21 o
   3  16   1        5.16       93.12     76.13 o
   4  16   1    19105.13    20313.37   1037.22 o
   5  16   1      205.12      250.00     94.87 o
   6  16   1     1939.80     2149.10    236.51 o
   7  16   1       13.51      -61.21    120.16 o
   8  16   1    21138.67    22562.11   1550.34 o
   9  16   1     1588.40     1673.80    307.58 o
  10  16   1      684.38      642.99    221.67 o
  11  16   1      604.92      863.87    251.95 o
  12  16   1     4756.28     5243.31    739.36 o
  13  16   1     3989.21     4109.06    489.12 o
  14  16   1     2495.99     2246.51    410.58 o
 -14  17   1      448.10      495.23    347.32 o
 -13  17   1       18.56      113.96    275.26 o
 -12  17   1      168.63       91.56    237.30 o
 -11  17   1     4437.88     4365.04    487.62 o
 -10  17   1      288.50      313.38    202.73 o
  -9  17   1    14477.16    15983.94   1221.98 o
  -8  17   1      224.22      -32.96    156.63 o
  -7  17   1     9165.81     9963.90    754.16 o
  -6  17   1      140.05      -21.43    134.83 o
  -5  17   1    17513.76    19126.64   1105.38 o
  -4  17   1      579.97      442.70    107.77 o
  -3  17   1     1182.11     1056.37    142.13 o
  -2  17   1       65.68       28.34     95.29 o
  -1  17   1        0.26      -52.40     97.25 o
   0  17   1        1.08      -71.73     94.65 o
   1  17   1     3996.17     3703.07    321.50 o
   2  17   1        0.00        8.62    101.35 o
   3  17   1    19598.65    18534.22   1054.96 o
   4  17   1        7.89      -91.44     92.02 o
   5  17   1      619.49      491.18    126.32 o
   6  17   1       40.66      151.94    124.92 o
   7  17   1    10626.25    11266.15    879.73 o
   8  17   1      269.64      -57.07    160.06 o
   9  17   1     2023.59     2478.93    347.34 o
  10  17   1      294.77      205.08    213.03 o
  11  17   1     4493.64     3989.28    472.31 o
  12  17   1     1769.66     1470.43    326.25 o
  13  17   1    11221.98    12952.46   1079.05 o
  14  17   1     1417.14     1311.71    593.12 o
 -13  18   1       69.53     -294.68    294.68 o
 -12  18   1     3810.87     4351.04    523.52 o
 -11  18   1      236.03       98.69    236.53 o
 -10  18   1      661.33      401.67    232.20 o
  -9  18   1     1291.03     1625.40    298.24 o
  -8  18   1     1373.74      905.90    242.12 o
  -7  18   1      402.24      225.13    167.10 o
  -6  18   1      634.49      405.64    167.60 o
  -5  18   1     1285.25     1221.65    165.06 o
  -4  18   1    17674.38    19287.63   1075.27 o
  -3  18   1      307.73      384.43    126.49 o
  -2  18   1     5060.18     6321.32    547.52 o
  -1  18   1      230.28      225.08    122.06 o
   0  18   1    10257.15    10725.94    719.93 o
   1  18   1      353.75      379.43    131.05 o
   2  18   1    15914.19    17227.31   1106.89 o
   3  18   1      119.79      156.79    124.99 o
   4  18   1      204.68        9.77    134.54 o
   5  18   1      157.09       31.53    126.81 o
   6  18   1     1978.08     1542.85    254.00 o
   7  18   1      737.94      363.50    237.57 o
   8  18   1     2888.74     3159.79    391.74 o
   9  18   1        6.62     -179.57    194.11 o
  10  18   1     1053.34      710.63    262.06 o
  11  18   1     1653.43     1773.03    334.38 o
  12  18   1     7863.93     9413.94    819.99 o
  13  18   1      211.46     -308.36    308.36 o
 -12  19   1      304.48       38.53    309.25 o
 -11  19   1     5257.39     5757.25    603.29 o
 -10  19   1        1.75      -40.84    228.41 o
  -9  19   1       84.26      446.54    229.52 o
  -8  19   1      821.48      887.81    252.85 o
  -7  19   1     4669.74     4710.90    514.23 o
  -6  19   1      266.31      159.13    195.56 o
  -5  19   1      103.66     -154.50    154.50 o
  -4  19   1      198.44      206.60    144.47 o
  -3  19   1     3150.81     3089.12    393.46 o
  -2  19   1      114.00       20.83    123.12 o
  -1  19   1     1458.78     1131.00    210.10 o
   0  19   1      408.75      575.87    151.90 o
   1  19   1     7233.81     7147.89    737.01 o
   2  19   1       26.22       43.97    134.62 o
   3  19   1      709.41      605.07    166.76 o
   4  19   1      742.49      850.90    185.73 o
   5  19   1     1037.75     1287.83    234.81 o
   6  19   1      161.25      358.20    226.38 o
   7  19   1       33.25      186.60    228.93 o
   8  19   1      238.32      -84.67    209.14 o
   9  19   1       19.51      -26.33    221.41 o
  10  19   1        0.82      110.43    241.05 o
  11  19   1     1724.54     1740.39    353.01 o
  12  19   1        1.70     -294.24    294.24 o
 -11  20   1       18.79       34.97    302.36 o
 -10  20   1     6229.96     7311.68    706.81 o
  -9  20   1     1994.82     1462.16    340.64 o
  -8  20   1     4479.70     4683.01    570.33 o
  -7  20   1        0.97      -75.22    247.95 o
  -6  20   1     1893.94     1801.01    364.06 o
  -5  20   1       72.27      316.95    262.98 o
  -4  20   1    18610.99    20056.91   1736.72 o
  -3  20   1      372.61      440.92    154.31 o
  -2  20   1       66.27      -41.28    139.53 o
  -1  20   1      234.38      283.35    159.45 o
   0  20   1    24510.48    26100.90   1718.96 o
   1  20   1       93.37      160.19    153.24 o
   2  20   1        0.45     -141.86    147.71 o
   3  20   1       34.02      -31.39    146.69 o
   4  20   1     3752.11     3964.43    407.06 o
   5  20   1      219.29      353.46    494.64 o
   6  20   1      737.33      283.81    277.22 o
   7  20   1      978.19     1481.02    456.89 o
   8  20   1      196.43      101.52    261.74 o
   9  20   1      359.78     -118.23    257.23 o
  10  20   1       53.44       64.14    258.48 o
  11  20   1      857.04     1106.87    365.08 o
 -10  21   1      352.41      420.75    356.17 o
  -9  21   1     9716.56    10846.38   1482.29 o
  -8  21   1      116.68      361.35    401.94 o
  -7  21   1     7576.81     7692.82    993.33 o
  -6  21   1       11.46      -29.02    272.75 o
  -5  21   1    10451.09    10717.82   1235.18 o
  -4  21   1      161.32      296.36    218.15 o
  -3  21   1      757.59      623.56    211.90 o
  -2  21   1       37.62      137.50    167.45 o
  -1  21   1      537.66      518.14    196.36 o
   0  21   1      120.52      349.92    185.17 o
   1  21   1     5542.53     4477.20    435.05 o
   2  21   1      352.56      440.53    188.24 o
   3  21   1     3053.55     3653.12    375.15 o
   4  21   1      321.11      -25.33    190.94 o
   5  21   1     5076.86     5624.86    860.94 o
   6  21   1       68.68     -239.93    265.89 o
   7  21   1     4161.24     3777.83    629.11 o
   8  21   1      119.49      495.48    365.85 o
   9  21   1      162.90      439.06    380.74 o
  10  21   1        0.53      319.82    380.71 o
  -9  22   1       18.16       42.07    405.89 o
  -8  22   1     1427.89      902.06    478.52 o
  -7  22   1      447.00      166.13    342.26 o
  -6  22   1     7477.19     7917.66    988.70 o
  -5  22   1        0.39       13.72    263.19 o
  -4  22   1      384.31      824.97    362.82 o
  -3  22   1       13.73        5.03    188.52 o
  -2  22   1    13291.46    16865.82   1167.44 o
  -1  22   1      109.76      116.30    188.08 o
   0  22   1      324.74      399.70    201.57 o
   1  22   1        8.76      149.99    189.10 o
   2  22   1     2512.36     2645.87    324.76 o
   3  22   1      268.24      259.70    204.30 o
   4  22   1      107.15      491.99    323.84 o
   5  22   1      131.78       36.68    286.95 o
   6  22   1     1778.29     1243.78    420.23 o
   7  22   1       75.47      187.48    399.26 o
   8  22   1      829.11      631.48    460.56 o
   9  22   1       11.42     -327.06    409.44 o
  -7  23   1     2964.61     1635.05    808.68 o
  -6  23   1       72.71      308.63    407.58 o
  -5  23   1     7785.60     9212.87   2377.46 o
  -4  23   1      190.19      534.89    484.17 o
  -3  23   1     1500.55     1284.77    314.90 o
  -2  23   1        4.57      322.15    231.25 o
  -1  23   1    10579.15    10975.27   1069.14 o
   0  23   1        6.63      110.70    204.62 o
   1  23   1      577.19      645.12    240.13 o
   2  23   1        0.83       18.84    202.90 o
   3  23   1     5530.39     6581.35   1000.44 o
   4  23   1      372.56      207.33    326.30 o
   5  23   1     1147.87      352.05    357.58 o
   6  23   1      316.01      269.09    399.51 o
   7  23   1      472.81     1107.77    509.39 o
  -6  24   1      546.53      710.13    858.33 o
  -5  24   1       20.38     -371.02    403.14 o
  -4  24   1      688.05      319.94    445.67 o
  -3  24   1       11.63     -151.03    356.72 o
  -2  24   1      330.68       85.01    261.23 o
  -1  24   1        6.66       19.98    220.22 o
   0  24   1     1599.64     1250.03    270.62 o
   1  24   1        2.44       83.63    223.31 o
   2  24   1      127.00      125.64    239.15 o
   3  24   1        2.72      272.04    392.14 o
   4  24   1     6555.03     5614.54    948.06 o
   5  24   1      353.64     -319.19    522.05 o
  -2  25   1       45.01     -114.18    330.96 o
  -1  25   1      231.69      540.60    292.40 o
   0  25   1       29.16       81.08    276.60 o
   1  25   1       50.46      -78.78    247.76 o
   2  25   1       52.94     -273.33    273.33 o
 -18   0   2    26533.57    26478.15   3515.82 o
 -17   0   2      364.20      529.56    280.44 o
 -16   0   2     8871.48     9915.88   1098.30 o
 -15   0   2      100.89      667.16    230.73 o
 -14   0   2   102493.82    95118.28   9948.97 o
 -13   0   2    14531.09    15029.82   1492.71 o
 -12   0   2     3589.05     3432.23    445.49 o
 -11   0   2      347.37      363.94    152.76 o
 -10   0   2   217824.05   195890.89  16309.67 o
  -9   0   2    21107.20    24983.98   1598.55 o
  -8   0   2    61931.88    54949.82   3318.69 o
  -7   0   2       34.00      -29.61     42.48 o
  -6   0   2    13701.12    14417.59    918.29 o
  -5   0   2        2.26       10.33     33.94 o
  -4   0   2   284130.66   199389.97  18938.02 o
  -3   0   2        0.32      -20.58     20.58 o
  -2   0   2    44154.94    41452.75   3842.76 o
   1   0   2       56.38       57.23     19.54 o
   2   0   2    14730.06    16979.91   1054.77 o
   3   0   2     5708.66     5316.95    302.80 o
   4   0   2     6339.14     8193.45    514.53 o
   5   0   2      309.43      376.02     63.85 o
   6   0   2     7321.38     7207.21    499.96 o
   7   0   2     3501.59     3510.32    277.63 o
   8   0   2     2794.37     2701.74    252.12 o
   9   0   2      647.01      454.65    105.42 o
  10   0   2     1558.26     1688.98    187.75 o
  11   0   2     2863.06     2395.64    265.45 o
  12   0   2       28.63      318.40    198.25 o
  13   0   2     1057.85     1048.65    295.59 o
  14   0   2     4084.66     3890.03    535.24 o
  15   0   2     2100.96     2299.37    401.48 o
  16   0   2       15.49      267.47    247.80 o
  17   0   2      338.06      351.58    278.96 o
  18   0   2      587.93      201.32    326.22 o
 -18   1   2     3295.36     3759.62    427.80 o
 -17   1   2      107.12      343.56    188.30 o
 -16   1   2      983.90      677.31    211.44 o
 -15   1   2      208.40      245.24    144.39 o
 -14   1   2     6403.19     6599.22    822.24 o
 -13   1   2    34027.97    30068.35   2116.49 o
 -12   1   2       32.49      -68.66     90.97 o
 -11   1   2       15.33       34.17     74.90 o
 -10   1   2     5033.71     4891.49    345.84 o
  -9   1   2    92195.72    84372.33   4008.63 o
  -8   1   2     2904.87     2670.65    142.84 o
  -7   1   2      427.15      422.36     61.76 o
  -6   1   2       92.87      104.18     32.26 o
  -5   1   2    27066.61    26210.86   1162.62 o
  -4   1   2     2452.07     2817.42    141.68 o
  -3   1   2    40765.16    40553.80   1956.39 o
  -2   1   2        0.37       13.24     10.15 o
  -1   1   2       54.59      -38.81     38.81 o
   0   1   2      809.01      538.17     37.30 o
   1   1   2   119099.30   140426.98   7255.89 o
   2   1   2     2009.15     1489.54     68.37 o
   3   1   2     1322.03     1457.54     77.56 o
   4   1   2      505.46      330.80     38.45 o
   5   1   2    37325.93    35297.53   1709.17 o
   6   1   2     1604.90     1605.41    112.68 o
   7   1   2      123.43       99.40     44.08 o
   8   1   2       34.34      -16.99     42.06 o
   9   1   2     4679.67     5055.71    288.16 o
  10   1   2      184.10      193.26     68.84 o
  11   1   2     3944.16     4163.14    326.24 o
  12   1   2      540.42      244.48    137.23 o
  13   1   2        1.17     -102.88    102.88 o
  14   1   2      368.20      386.83    149.48 o
  15   1   2      112.28       89.76    141.40 o
  16   1   2      932.58      519.29    196.31 o
  17   1   2     1335.42     1392.52    316.87 o
  18   1   2       38.65     -111.41    201.39 o
 -18   2   2       90.04     -157.34    223.05 o
 -17   2   2      361.53      391.29    209.80 o
 -16   2   2       33.48      225.96    167.12 o
 -15   2   2       93.50     -106.45    129.03 o
 -14   2   2      687.38      654.04    162.02 o
 -13   2   2      787.48      741.45    194.06 o
 -12   2   2       15.34      -39.93     92.04 o
 -11   2   2      469.95      525.43    100.46 o
 -10   2   2     3591.22     3523.21    229.03 o
  -9   2   2     1385.02     1672.85    121.64 o
  -8   2   2     2256.38     2501.45    176.77 o
  -7   2   2       24.93       42.00     36.30 o
  -6   2   2     5429.21     5432.54    272.40 o
  -5   2   2      315.72      248.72     41.12 o
  -4   2   2     2520.18     2533.67    143.73 o
  -3   2   2      482.49      502.96     40.57 o
  -2   2   2    50128.35    48345.35   2298.33 o
  -1   2   2       43.01       11.44     10.54 o
   0   2   2      272.10      324.06     36.64 o
   1   2   2       70.53      100.06     20.62 o
   2   2   2   217820.48   237601.08  10464.17 o
   3   2   2      334.07      197.62     27.12 o
   4   2   2       21.19       59.60     24.02 o
   5   2   2       18.50       12.48     26.74 o
   6   2   2   137899.69   136690.73   6520.61 o
   7   2   2     3154.81     3172.13    192.32 o
   8   2   2     3445.65     3495.82    206.42 o
   9   2   2      259.81      189.66     54.38 o
  10   2   2    30638.75    33645.50   2074.29 o
  11   2   2    13269.01    13401.87    858.12 o
  12   2   2    25006.60    22728.32   1567.18 o
  13   2   2        0.26     -104.28    104.28 o
  14   2   2     1377.22     1355.94    242.22 o
  15   2   2     5689.52     5329.86    469.25 o
  16   2   2    18524.01    19972.63   1413.90 o
  17   2   2      487.75      731.94    217.61 o
  18   2   2      458.24      586.02    231.51 o
 -18   3   2     1913.80     3012.51    962.87 o
 -17   3   2      925.28      771.03    289.07 o
 -16   3   2      402.13      239.96    194.06 o
 -15   3   2      136.51      126.20    139.95 o
 -14   3   2     2363.58     1757.29    252.83 o
 -13   3   2    16842.73    18678.72   1263.81 o
 -12   3   2       28.67       37.91     81.63 o
 -11   3   2     1393.64     1440.93    140.30 o
 -10   3   2     4089.51     3551.35    263.27 o
  -9   3   2    58004.23    54359.57   2797.39 o
  -8   3   2      215.00      132.02     45.51 o
  -7   3   2     2933.49     2845.33    151.94 o
  -6   3   2       10.65      -27.92     27.92 o
  -5   3   2    94538.41    79852.29   4619.96 o
  -4   3   2      197.19      213.04     41.16 o
  -3   3   2    40764.31    40611.18   2507.82 o
  -2   3   2        1.55      -11.86     11.86 o
  -1   3   2    10878.42    10640.05    472.10 o
   0   3   2       42.09       48.73     16.36 o
   1   3   2    57146.36    62452.77   3265.06 o
   2   3   2    10976.40    10462.54    486.30 o
   3   3   2    21812.47    20349.72    945.10 o
   4   3   2      233.79      107.43     30.46 o
   5   3   2     9477.06     8805.24    410.19 o
   6   3   2    14579.71    14770.28    761.91 o
   7   3   2   120385.45   107653.23   5675.60 o
   8   3   2     3143.23     3224.42    280.25 o
   9   3   2      129.73        0.62     55.40 o
  10   3   2     9916.06     9999.82    605.03 o
  11   3   2    54280.69    53397.88   3130.05 o
  12   3   2     4166.97     4797.28    362.44 o
  13   3   2      116.19     -109.78    109.78 o
  14   3   2     1659.81     1665.67    233.24 o
  15   3   2    16761.21    14961.85   1036.32 o
  16   3   2     7148.63     7477.93    623.58 o
  17   3   2      594.44      483.47    224.14 o
  18   3   2       50.58      -20.96    227.98 o
 -18   4   2        0.30     -110.04    300.25 o
 -17   4   2        0.70       80.02    275.03 o
 -16   4   2     2367.03     1884.02    303.35 o
 -15   4   2      278.77      144.69    149.73 o
 -14   4   2       70.46      -97.58    120.07 o
 -13   4   2      163.25      117.85    107.94 o
 -12   4   2     6079.36     5540.83    492.64 o
 -11   4   2     1106.36      996.43    168.90 o
 -10   4   2       89.63      111.54     67.74 o
  -9   4   2      342.48      347.81     61.05 o
  -8   4   2        0.30       11.74     40.60 o
  -7   4   2       42.49       12.17     35.07 o
  -6   4   2     6320.68     4925.13    351.43 o
  -5   4   2       20.92       12.62     24.94 o
  -4   4   2     6865.75     7213.56    508.68 o
  -3   4   2      380.92      287.59     62.44 o
  -2   4   2     6403.19     6618.17    362.40 o
  -1   4   2      175.05      102.01     29.74 o
   0   4   2     1192.38     1646.81     84.70 o
   1   4   2      258.89      234.24     30.51 o
   2   4   2    21019.79    17165.76    878.20 o
   3   4   2      481.70      539.35     46.25 o
   4   4   2     9032.17     9172.87    454.37 o
   5   4   2      882.68      998.83     76.83 o
   6   4   2       99.75      185.22     45.11 o
   7   4   2      628.47      656.40     77.89 o
   8   4   2     4328.51     4697.29    281.31 o
   9   4   2      193.72       47.60     63.46 o
  10   4   2      145.38      192.20     86.09 o
  11   4   2       13.58      -80.20     80.20 o
  12   4   2       29.62       79.92     98.93 o
  13   4   2       78.36       51.63    140.29 o
  14   4   2     2938.55     2974.49    312.33 o
  15   4   2        9.67      -89.73    141.77 o
  16   4   2        8.05       52.81    197.86 o
  17   4   2      108.68      278.32    220.05 o
  18   4   2      245.33      396.45    343.79 o
 -18   5   2     1179.44      927.07    446.75 o
 -17   5   2     2913.78     2225.35    457.97 o
 -16   5   2      902.25     1016.98    339.45 o
 -15   5   2     1619.53     1148.90    342.52 o
 -14   5   2     1642.47     2089.63    251.70 o
 -13   5   2     6284.87     6151.57    467.46 o
 -12   5   2      873.42      815.05    132.84 o
 -11   5   2    11905.00    11054.08    606.08 o
 -10   5   2     3497.95     3878.34    243.31 o
  -9   5   2    19513.18    20390.64   1066.23 o
  -8   5   2      603.11      482.00     75.25 o
  -7   5   2      447.70      350.15     45.81 o
  -6   5   2     3176.31     3757.92    265.20 o
  -5   5   2    81094.29    74304.50   4858.64 o
  -4   5   2      988.87      876.39    103.27 o
  -3   5   2      735.28      539.21     62.25 o
  -2   5   2      196.92       74.44     21.27 o
  -1   5   2   111546.75   107118.56   5631.83 o
   0   5   2      189.06      128.99     32.98 o
   1   5   2    24213.93    22043.05    966.16 o
   2   5   2      643.35      760.23     54.17 o
   3   5   2      585.08      643.45     66.13 o
   4   5   2      570.13      566.08     50.20 o
   5   5   2      791.73      860.15     69.51 o
   6   5   2    11640.83    12427.03    583.71 o
   7   5   2   171584.41   167687.66   8729.80 o
   8   5   2       11.20       64.98     47.85 o
   9   5   2    14292.20    14669.35    831.71 o
  10   5   2     7627.04     7952.39    474.67 o
  11   5   2    67613.66    65528.97   3771.70 o
  12   5   2     1563.63     1545.43    167.33 o
  13   5   2    11281.40    13047.54    971.42 o
  14   5   2      190.92       54.84    133.78 o
  15   5   2    10343.11    10819.11    893.79 o
  16   5   2     5628.57     6449.18    894.35 o
  17   5   2      156.08     -102.63    278.47 o
  18   5   2     1332.05      914.12    433.25 o
 -18   6   2      403.20      176.81    363.36 o
 -17   6   2     1235.54      706.30    338.51 o
 -16   6   2     1805.82     1315.10    392.28 o
 -15   6   2       98.16      198.91    231.09 o
 -14   6   2      602.39      861.30    341.79 o
 -13   6   2      555.18      527.90    147.13 o
 -12   6   2     1087.04     1224.85    203.55 o
 -11   6   2      309.88      190.91     71.53 o
 -10   6   2     9344.10    10463.62    619.07 o
  -9   6   2      971.79      865.38     96.12 o
  -8   6   2     1476.93     1238.41    143.93 o
  -7   6   2       35.91       86.19     39.38 o
  -6   6   2    96064.20    95675.92   6255.83 o
  -5   6   2      578.00      291.20     90.75 o
  -4   6   2      303.29      138.36     57.82 o
  -3   6   2      574.40      495.31     48.18 o
  -2   6   2     1311.03     1293.06    100.83 o
  -1   6   2       43.84       34.41     25.18 o
   0   6   2      351.04      218.70     32.96 o
   1   6   2      153.63      119.22     27.70 o
   2   6   2    33793.24    29162.98   1627.77 o
   3   6   2        0.38       15.51     29.27 o
   4   6   2    37291.40    34064.40   1906.03 o
   5   6   2      626.19      542.06     69.61 o
   6   6   2   142493.36   125284.46   7002.33 o
   7   6   2    22342.77    23089.51   1163.48 o
   8   6   2     3926.62     4162.71    248.99 o
   9   6   2      880.14      972.97    120.24 o
  10   6   2    27581.81    26423.62   1766.94 o
  11   6   2    19726.46    19794.42   1162.46 o
  12   6   2     1177.43     1119.04    147.86 o
  13   6   2     4536.10     5201.67    374.04 o
  14   6   2     2337.42     2442.43    296.94 o
  15   6   2     5921.50     6968.90    686.43 o
  16   6   2    16091.14    18173.03   1878.24 o
  17   6   2      731.11      649.25    531.23 o
  18   6   2     1066.72      605.63    647.85 o
 -18   7   2     1355.33     1699.00    698.60 o
 -17   7   2       33.41      -39.37    288.76 o
 -16   7   2      507.67      -27.74    262.41 o
 -15   7   2     1544.91     1376.43    370.14 o
 -14   7   2     3655.02     3638.55    536.88 o
 -13   7   2    11453.79    12465.71   1016.89 o
 -12   7   2       36.03       77.68    110.40 o
 -11   7   2     1790.56     1673.08    221.56 o
 -10   7   2      160.24      104.84     83.69 o
  -9   7   2    37645.54    39198.19   2454.89 o
  -8   7   2     1664.96     1561.68    160.12 o
  -7   7   2     1139.87     1041.51    145.19 o
  -6   7   2      407.11      355.83     86.75 o
  -5   7   2    29870.72    29975.24   1980.31 o
  -4   7   2      845.95      878.99     99.94 o
  -3   7   2    24570.35    18748.95   1198.76 o
  -2   7   2       37.85       37.99     28.50 o
  -1   7   2     3141.00     2795.35    205.50 o
   0   7   2      134.43       80.77     38.63 o
   1   7   2    15640.01    13888.18    648.34 o
   2   7   2      318.21      208.00     41.71 o
   3   7   2    20735.59    19983.48    878.62 o
   4   7   2     1307.60     1302.33    108.41 o
   5   7   2     1074.96     1097.09     90.34 o
   6   7   2      396.18      409.27     53.68 o
   7   7   2    18352.84    18359.74    916.87 o
   8   7   2      344.15      412.66     68.78 o
   9   7   2     9548.81     8860.18    508.52 o
  10   7   2        5.76      -49.45     71.33 o
  11   7   2     4048.42     4546.00    324.26 o
  12   7   2      288.50      203.94    111.45 o
  13   7   2     5274.69     4651.55    350.29 o
  14   7   2     1223.99     1175.81    260.34 o
  15   7   2      786.31      641.57    297.35 o
  16   7   2      958.80      887.66    340.66 o
  17   7   2     1873.96     2097.52    496.73 o
  18   7   2       35.37      326.94    507.84 o
 -18   8   2    13333.82    11019.23   2773.38 o
 -17   8   2      595.76      673.23    412.24 o
 -16   8   2     1197.52     1594.37    411.42 o
 -15   8   2     1285.53     1083.66    344.31 o
 -14   8   2    46960.70    52895.11   4473.37 o
 -13   8   2     7941.65     9158.00    733.79 o
 -12   8   2     1303.65      956.88    244.54 o
 -11   8   2        0.22      -86.03     97.74 o
 -10   8   2    33608.55    36627.50   2283.21 o
  -9   8   2    11426.64    11286.53    771.52 o
  -8   8   2    48683.80    45344.21   3024.88 o
  -7   8   2      212.00       82.33     74.99 o
  -6   8   2     4133.02     4178.32    344.57 o
  -5   8   2     5356.84     6580.99    500.19 o
  -4   8   2   222838.02   213448.81  12416.67 o
  -3   8   2        4.21       11.65     30.52 o
  -2   8   2    10169.10     7800.08    646.56 o
  -1   8   2       55.32      -18.75     29.34 o
   0   8   2    73030.44    71970.66   3639.39 o
   1   8   2      414.81      455.14     51.35 o
   2   8   2    15028.37    14836.38    705.59 o
   3   8   2      593.63      449.37     67.68 o
   4   8   2     7769.18     8378.03    393.33 o
   5   8   2       48.56       22.88     37.16 o
   6   8   2     1767.64     1591.42    140.84 o
   7   8   2     2748.82     3005.61    179.91 o
   8   8   2     2695.09     3160.21    208.19 o
   9   8   2      924.22     1049.60    117.02 o
  10   8   2     4682.31     5017.83    378.93 o
  11   8   2     2693.38     3156.05    364.18 o
  12   8   2      328.65      338.63    129.51 o
  13   8   2       65.12      102.18    157.16 o
  14   8   2     1059.62      747.52    293.65 o
  15   8   2     1999.35     1778.58    433.01 o
  16   8   2       37.34      279.95    310.24 o
  17   8   2      321.16      376.61    384.59 o
 -17   9   2     2908.90     2136.21    580.91 o
 -16   9   2       28.96     -168.26    268.70 o
 -15   9   2      519.05      557.48    333.35 o
 -14   9   2     3760.10     3461.21    653.23 o
 -13   9   2    22808.06    25332.62   1771.51 o
 -12   9   2      120.95        9.63    136.29 o
 -11   9   2       56.02     -103.99    103.99 o
 -10   9   2     2847.08     2395.31    242.79 o
  -9   9   2    45967.20    45158.06   2848.46 o
  -8   9   2        1.35       35.04     81.63 o
  -7   9   2      248.90      123.21     84.28 o
  -6   9   2       51.93      120.96     81.11 o
  -5   9   2    48293.48    44931.36   2967.11 o
  -4   9   2       40.93        4.39     33.54 o
  -3   9   2     2508.99     2474.06    155.48 o
  -2   9   2      200.87      181.49     43.15 o
  -1   9   2     6392.57     6502.33    319.87 o
   0   9   2       38.72       -4.07     33.96 o
   1   9   2       64.89      121.12     38.11 o
   2   9   2      764.11      700.18     86.67 o
   3   9   2     3637.18     3368.70    191.04 o
   4   9   2      264.92      254.35     50.10 o
   5   9   2     4553.43     5299.72    303.98 o
   6   9   2       72.84       56.12     45.21 o
   7   9   2     6047.52     5907.56    400.78 o
   8   9   2      266.53      241.17    107.65 o
   9   9   2      608.08      656.84    131.24 o
  10   9   2      455.90      485.83    142.00 o
  11   9   2      533.28      536.76    200.73 o
  12   9   2      177.18       85.15    135.90 o
  13   9   2      917.26      821.80    211.00 o
  14   9   2       23.09      -84.25    204.26 o
  15   9   2      231.31       -8.25    278.29 o
  16   9   2      124.44       65.03    325.24 o
  17   9   2      162.59      311.66    370.89 o
 -17  10   2        3.67      378.08    429.56 o
 -16  10   2     1818.71      721.02    421.28 o
 -15  10   2        0.10      292.93    304.02 o
 -14  10   2     1363.93     1194.57    301.53 o
 -13  10   2     1157.01     1184.83    254.44 o
 -12  10   2      753.80      431.69    172.37 o
 -11  10   2      575.53      182.76    136.68 o
 -10  10   2       30.17      157.05    114.06 o
  -9  10   2      549.51      410.63    149.56 o
  -8  10   2      545.29      682.42    251.21 o
  -7  10   2        0.33      -51.22     78.46 o
  -6  10   2     7994.06     7887.78    602.52 o
  -5  10   2       80.54       27.63     56.38 o
  -4  10   2     1879.36     1870.42    118.38 o
  -3  10   2      240.39      206.45     45.97 o
  -2  10   2    22991.88    19046.79    972.06 o
  -1  10   2      891.69      723.31     67.41 o
   0  10   2     1244.65      992.10     78.91 o
   1  10   2       45.63      -11.12     36.70 o
   2  10   2    34416.16    31146.50   1522.90 o
   3  10   2      142.07       33.15     43.28 o
   4  10   2    12434.22    11956.37    611.88 o
   5  10   2       66.27      -41.47     43.91 o
   6  10   2    32370.02    31603.02   1838.03 o
   7  10   2     3265.89     3127.41    255.06 o
   8  10   2    13572.50    14012.10    935.95 o
   9  10   2     1976.43     2007.35    249.92 o
  10  10   2    11902.43    12032.67    905.56 o
  11  10   2     5079.71     5743.54    517.57 o
  12  10   2    13440.16    14049.34   1061.61 o
  13  10   2     1528.52     1356.41    315.16 o
  14  10   2     4787.55     4689.18    474.50 o
  15  10   2     2286.66     2100.41    420.01 o
  16  10   2     2773.35     1063.90    454.62 o
  17  10   2      129.98      127.96    396.19 o
 -17  11   2      605.05     1290.66    520.42 o
 -16  11   2     2891.54     2534.11    631.23 o
 -15  11   2       12.98      -87.70    268.09 o
 -14  11   2     4842.22     4457.72    502.04 o
 -13  11   2    11279.95    11546.40    895.86 o
 -12  11   2       32.86      133.32    155.13 o
 -11  11   2     2315.91     2007.14    255.64 o
 -10  11   2     1845.62     1279.65    226.20 o
  -9  11   2    35686.43    34834.79   2224.23 o
  -8  11   2      523.65      446.07    161.05 o
  -7  11   2     6241.40     7383.64    591.48 o
  -6  11   2      215.29      274.74     97.15 o
  -5  11   2     9698.90     9751.78    647.02 o
  -4  11   2       10.46      -40.91     40.91 o
  -3  11   2     4848.58     4152.35    311.07 o
  -2  11   2      753.45      707.64     76.87 o
  -1  11   2    19964.71    20345.36    956.49 o
   0  11   2      729.18      755.01     70.69 o
   1  11   2     1622.48     1334.01     95.14 o
   2  11   2     4480.66     5258.11    339.75 o
   3  11   2    53652.97    48488.89   2260.43 o
   4  11   2       54.37       19.56     48.57 o
   5  11   2     1359.28     1522.67    129.16 o
   6  11   2     3798.50     3975.36    241.38 o
   7  11   2    33433.18    32366.44   2007.42 o
   8  11   2     2110.22     2120.73    218.24 o
   9  11   2    11521.94    10384.71    750.58 o
  10  11   2     2617.68     3030.76    323.22 o
  11  11   2    30231.97    29766.67   2035.14 o
  12  11   2     5209.66     5866.67    537.45 o
  13  11   2     5977.47     6919.69    711.22 o
  14  11   2     2319.10     2139.58    355.78 o
  15  11   2    15003.33    17652.19   1694.16 o
  16  11   2     3530.55     4902.43    880.32 o
 -16  12   2    13320.05    13508.20   1801.51 o
 -15  12   2     1223.75     1028.47    356.32 o
 -14  12   2     3160.08     3845.50    449.16 o
 -13  12   2      187.47      244.23    202.34 o
 -12  12   2     8609.75     9619.33    776.18 o
 -11  12   2     1068.62      544.82    174.30 o
 -10  12   2     1057.64      518.38    157.51 o
  -9  12   2      398.89      340.40    150.19 o
  -8  12   2       71.49      -34.39     90.42 o
  -7  12   2      689.62      696.97    205.78 o
  -6  12   2    48025.14    49240.49   3247.67 o
  -5  12   2        3.39       28.65     66.36 o
  -4  12   2     5022.69     5401.33    275.88 o
  -3  12   2        4.28       80.59     56.37 o
  -2  12   2    50640.04    50085.87   2636.62 o
  -1  12   2       62.09       19.55     49.23 o
   0  12   2     2005.17     2024.69    130.55 o
   1  12   2      140.29      114.09     51.25 o
   2  12   2    11237.13    12563.34    873.17 o
   3  12   2     1617.53     1987.63    151.98 o
   4  12   2    21777.91    23727.31   1364.99 o
   5  12   2      647.10      659.77     86.33 o
   6  12   2     2581.17     2649.39    195.74 o
   7  12   2      222.98      172.48    108.20 o
   8  12   2     8845.37     9372.86    710.33 o
   9  12   2      331.14      -26.77    110.10 o
  10  12   2     2941.16     3556.55    372.83 o
  11  12   2        0.05      -44.32    146.03 o
  12  12   2     1194.91     1298.79    248.02 o
  13  12   2     1640.76     1364.35    271.92 o
  14  12   2    10237.53    11273.46    897.69 o
  15  12   2      123.59     -262.10    262.10 o
  16  12   2      117.60      228.24    423.35 o
 -16  13   2     1573.75      464.71    651.08 o
 -15  13   2     5575.13     5178.81    700.50 o
 -14  13   2      907.32      138.91    240.43 o
 -13  13   2     4873.17     5525.86    591.35 o
 -12  13   2     1775.83     1813.46    293.58 o
 -11  13   2    17586.63    19785.60   1310.14 o
 -10  13   2      590.80      138.73    140.38 o
  -9  13   2     7039.72     6783.69    601.32 o
  -8  13   2      415.06       -6.33    113.02 o
  -7  13   2     6869.57     6601.80    529.27 o
  -6  13   2      513.78      519.69    116.44 o
  -5  13   2    41361.98    39484.22   2008.47 o
  -4  13   2      299.31      276.55     72.82 o
  -3  13   2     1563.25     1244.12    141.06 o
  -2  13   2      466.51      460.85     80.28 o
  -1  13   2    38523.46    35519.50   1885.51 o
   0  13   2        2.77       16.18     50.59 o
   1  13   2    20623.87    19098.60    917.80 o
   2  13   2       24.03       59.13     61.71 o
   3  13   2     2031.86     1997.73    158.32 o
   4  13   2     1832.24     1713.82    151.51 o
   5  13   2      138.82      192.21     82.69 o
   6  13   2     1773.83     1927.55    162.09 o
   7  13   2    17186.85    18863.17   1215.61 o
   8  13   2      102.96        0.10     98.59 o
   9  13   2     3760.76     3687.58    369.60 o
  10  13   2     1192.47      839.47    203.14 o
  11  13   2    28959.25    30659.62   2120.06 o
  12  13   2     1783.97     2279.74    475.64 o
  13  13   2     4312.36     5051.25    505.60 o
  14  13   2      578.36      661.16    266.23 o
  15  13   2     3120.48     2623.84    477.79 o
  16  13   2     2473.87     1437.98   1319.48 o
 -15  14   2      137.49      114.74    333.18 o
 -14  14   2     5210.32     6404.60    778.83 o
 -13  14   2     1576.21     1440.95    304.82 o
 -12  14   2     6470.57     6210.34    596.12 o
 -11  14   2      475.58      126.03    175.61 o
 -10  14   2    18284.08    18362.86   1248.19 o
  -9  14   2     1123.29      786.95    235.00 o
  -8  14   2     2471.04     2063.17    328.88 o
  -7  14   2      166.61      192.16    119.80 o
  -6  14   2    16720.06    16910.39   1036.83 o
  -5  14   2      215.49      249.18     74.95 o
  -4  14   2    15466.47    14123.38    955.39 o
  -3  14   2      314.05      337.01     84.36 o
  -2  14   2     1112.86      788.23    131.68 o
  -1  14   2       51.76      151.75     69.11 o
   0  14   2    17342.51    17629.06    884.74 o
   1  14   2      180.00       59.25     62.32 o
   2  14   2    35844.84    33042.79   1859.56 o
   3  14   2      327.74      115.64    104.26 o
   4  14   2    32792.14    30527.84   1715.70 o
   5  14   2        8.44       40.97     75.15 o
   6  14   2    32540.49    31984.94   1728.55 o
   7  14   2     2595.91     2455.33    252.88 o
   8  14   2     3515.53     3677.58    367.56 o
   9  14   2     1160.35      980.78    210.36 o
  10  14   2     6251.34     6404.38    573.92 o
  11  14   2     6849.43     7237.95    630.07 o
  12  14   2     2374.41     2640.00    427.49 o
  13  14   2     1028.46     1235.88    293.00 o
  14  14   2     1220.28     1162.44    299.22 o
  15  14   2     1774.45      764.49    380.59 o
 -15  15   2      433.24      595.12    398.21 o
 -14  15   2      427.79      472.18    278.51 o
 -13  15   2      267.68     -120.07    220.81 o
 -12  15   2        2.12      114.40    202.59 o
 -11  15   2       71.78       60.67    194.28 o
 -10  15   2       37.73      155.25    164.09 o
  -9  15   2     1947.26     1880.01    262.09 o
  -8  15   2       68.12       21.54    131.34 o
  -7  15   2      109.70       40.76    113.73 o
  -6  15   2       14.44      178.09    119.47 o
  -5  15   2        8.75       21.36     79.72 o
  -4  15   2      187.99      164.40    109.49 o
  -3  15   2      177.41      383.09     95.07 o
  -2  15   2      301.29      305.75     89.45 o
  -1  15   2     4274.98     4363.99    307.38 o
   0  15   2      565.54      772.95    111.29 o
   1  15   2     2136.76     1722.73    173.44 o
   2  15   2      245.67      159.68     80.25 o
   3  15   2     3047.08     2838.86    364.26 o
   4  15   2      422.90      237.37     92.80 o
   5  15   2     1823.29     1867.43    164.11 o
   6  15   2       62.55       64.50     86.56 o
   7  15   2      108.79       91.72    120.15 o
   8  15   2       46.97      230.77    152.49 o
   9  15   2     3498.16     2948.79    494.75 o
  10  15   2      735.42     1082.07    298.34 o
  11  15   2      481.68      880.82    244.30 o
  12  15   2        0.01       49.03    207.91 o
  13  15   2     3507.84     3941.64    471.23 o
  14  15   2      861.80      601.42    281.25 o
  15  15   2      113.14      -69.69    305.65 o
 -14  16   2     7143.14     7603.11    797.33 o
 -13  16   2      930.88      916.22    291.60 o
 -12  16   2      926.25      888.98    265.28 o
 -11  16   2      109.06      162.34    196.67 o
 -10  16   2     5461.05     5597.28    577.71 o
  -9  16   2     2429.04     2088.14    281.19 o
  -8  16   2     7434.06     7236.71    677.67 o
  -7  16   2      287.21      247.67    148.55 o
  -6  16   2     5798.71     6356.53    503.58 o
  -5  16   2     1979.07     2293.76    221.55 o
  -4  16   2    15437.30    16692.06   1116.52 o
  -3  16   2      153.87      100.67     84.90 o
  -2  16   2      896.90      821.30    128.76 o
  -1  16   2      135.72       95.13     90.24 o
   0  16   2     8066.76     8087.37   1418.96 o
   1  16   2       34.54       64.67    102.11 o
   2  16   2    26278.43    29717.37   1871.43 o
   3  16   2       16.25       47.04     83.86 o
   4  16   2      106.75       -6.28     79.89 o
   5  16   2      888.75     1075.58    151.06 o
   6  16   2    17581.36    17746.79   1156.34 o
   7  16   2      555.85      518.20    168.28 o
   8  16   2     1676.92     1729.96    272.43 o
   9  16   2       43.39      220.81    182.67 o
  10  16   2     5350.48     5647.01    732.48 o
  11  16   2     3265.26     3766.47    425.74 o
  12  16   2     8447.87     8050.78    725.04 o
  13  16   2        9.33      -49.21    250.64 o
  14  16   2        7.52      -74.82    280.95 o
 -14  17   2      620.91      -52.82    321.38 o
 -13  17   2     3325.56     3290.68    451.64 o
 -12  17   2       21.43      100.33    228.52 o
 -11  17   2       34.13        1.84    212.14 o
 -10  17   2      902.97      836.72    244.39 o
  -9  17   2     6490.13     6987.41    577.83 o
  -8  17   2      269.87      141.78    151.60 o
  -7  17   2      125.87      138.93    157.80 o
  -6  17   2      842.97      639.37    280.32 o
  -5  17   2    29503.63    30664.49   1744.85 o
  -4  17   2       96.16      -28.40     89.21 o
  -3  17   2      783.59      607.87    156.33 o
  -2  17   2       57.25       67.27    102.43 o
  -1  17   2    20101.88    24107.93   1685.81 o
   0  17   2      135.79      135.41    117.22 o
   1  17   2     3455.51     3664.57    338.97 o
   2  17   2       26.33      199.64    115.88 o
   3  17   2      114.77      150.63    100.76 o
   4  17   2       24.13       55.26     93.98 o
   5  17   2      451.20      459.84    118.26 o
   6  17   2      735.21      490.70    140.51 o
   7  17   2     9839.84    11214.03    929.52 o
   8  17   2      261.31       57.40    168.49 o
   9  17   2     7814.89     7902.08    689.33 o
  10  17   2      875.99      953.12    258.33 o
  11  17   2    10016.56    10240.63   1072.50 o
  12  17   2       12.63       67.00    247.37 o
  13  17   2     3701.28     3078.46    506.33 o
 -13  18   2      577.11      492.46    336.92 o
 -12  18   2       75.33       58.05    248.68 o
 -11  18   2        4.62       59.66    229.56 o
 -10  18   2     3198.30     3566.08    429.81 o
  -9  18   2      501.80      790.38    251.56 o
  -8  18   2     2368.16     2432.21    551.30 o
  -7  18   2       54.73       58.71    155.39 o
  -6  18   2     4966.86     5349.06    454.77 o
  -5  18   2       83.49      259.13    142.79 o
  -4  18   2     1644.39     1733.68    193.23 o
  -3  18   2      528.52      467.70    131.28 o
  -2  18   2     2172.89     2786.45    339.50 o
  -1  18   2       28.94      124.00    112.84 o
   0  18   2      249.36      272.05    138.74 o
   1  18   2      165.13      184.82    118.60 o
   2  18   2     1613.90     1181.01    320.59 o
   3  18   2      433.14      191.37    121.81 o
   4  18   2    16840.23    17950.31   1144.46 o
   5  18   2       96.91       72.32    130.31 o
   6  18   2      741.54      433.89    171.19 o
   7  18   2      556.35      214.35    184.84 o
   8  18   2     8138.14     9483.75    777.42 o
   9  18   2     1090.03     1002.62    259.30 o
  10  18   2      997.78      847.70    320.81 o
  11  18   2      118.41     -125.56    234.02 o
  12  18   2     3095.56     3629.87    483.83 o
  13  18   2     1702.70     1924.41    428.04 o
 -12  19   2        3.05       -9.27    292.55 o
 -11  19   2     2661.55     2256.76    373.76 o
 -10  19   2      153.96      244.94    240.15 o
  -9  19   2    20910.71    22594.88   1635.45 o
  -8  19   2      377.62      344.09    243.02 o
  -7  19   2     8531.72    10252.63    786.41 o
  -6  19   2      404.82      201.15    190.19 o
  -5  19   2     7526.03     8005.16    765.18 o
  -4  19   2      266.24      276.32    139.72 o
  -3  19   2       90.40       89.59    130.91 o
  -2  19   2        0.97      -74.77    122.07 o
  -1  19   2     2544.90     2659.12    272.79 o
   0  19   2        3.71      179.52    134.65 o
   1  19   2      157.16      144.14    135.19 o
   2  19   2       56.93       35.43    126.46 o
   3  19   2    25584.94    24859.93   1831.74 o
   4  19   2      352.96      274.84    148.96 o
   5  19   2     1355.59     1027.15    320.29 o
   6  19   2      765.09      724.94    238.33 o
   7  19   2    14057.82    14941.86   1261.47 o
   8  19   2     1020.18      969.09    354.56 o
   9  19   2     5236.92     4787.39    496.47 o
  10  19   2      949.37     1062.37    296.28 o
  11  19   2     8034.22     8127.05    719.06 o
  12  19   2     1288.37      925.04    378.53 o
 -11  20   2      515.89      253.30    303.77 o
 -10  20   2      736.96     1152.85    313.92 o
  -9  20   2      163.60      223.85    255.52 o
  -8  20   2        5.95      -67.57    241.93 o
  -7  20   2      905.73      575.82    355.35 o
  -6  20   2    12015.46    12737.96   1126.92 o
  -5  20   2      102.41      141.02    230.48 o
  -4  20   2     3488.26     3363.63    330.71 o
  -3  20   2      190.03      245.71    141.15 o
  -2  20   2    18237.87    18265.63   1192.27 o
  -1  20   2      111.36        6.92    134.44 o
   0  20   2      106.47       56.13    144.61 o
   1  20   2      173.08       29.03    134.95 o
   2  20   2     5949.79     5647.59    569.32 o
   3  20   2      214.17      220.07    154.57 o
   4  20   2      929.45      670.67    206.93 o
   5  20   2       67.15       70.23    212.62 o
   6  20   2      839.07     1024.12    344.05 o
   7  20   2      331.18      -57.26    269.67 o
   8  20   2     3361.07     3477.32    567.60 o
   9  20   2      101.30     -200.96    243.66 o
  10  20   2     1798.64     1557.06    373.89 o
  11  20   2      148.61       22.14    301.91 o
 -10  21   2      105.79      -68.28    330.00 o
  -9  21   2     7848.42     8018.01   1018.53 o
  -8  21   2      957.73      879.56    359.90 o
  -7  21   2     3750.52     5097.39    780.41 o
  -6  21   2       18.31     -247.35    247.35 o
  -5  21   2    13675.68    13890.01   1556.07 o
  -4  21   2       76.17      245.78    230.06 o
  -3  21   2      252.60      166.42    169.76 o
  -2  21   2        9.14      -12.14    151.34 o
  -1  21   2    11352.59    11876.83    948.75 o
   0  21   2      157.59      194.55    167.83 o
   1  21   2      128.83      -36.17    161.37 o
   2  21   2      209.97      438.31    185.78 o
   3  21   2      300.86      198.63    178.19 o
   4  21   2      237.05       99.59    194.70 o
   5  21   2        2.24      153.02    298.96 o
   6  21   2      398.70      131.97    538.56 o
   7  21   2      504.40      415.78    343.00 o
   8  21   2       37.76     -102.98    334.53 o
   9  21   2      768.55       30.79    409.07 o
  10  21   2       38.66      387.92    393.99 o
  -9  22   2      473.76      584.94    454.88 o
  -8  22   2     4137.46     3604.27    764.25 o
  -7  22   2       43.74     -291.70    291.70 o
  -6  22   2     2918.39     1141.95    518.10 o
  -5  22   2        3.10      -62.35    295.34 o
  -4  22   2     9402.05    10039.07   1154.98 o
  -3  22   2      116.64      155.93    206.09 o
  -2  22   2        0.56     -172.14    172.14 o
  -1  22   2      246.57      392.14    193.18 o
   0  22   2     8455.93     9687.07   1077.00 o
   1  22   2        1.39     -169.06    176.68 o
   2  22   2     3334.53     4244.13    423.45 o
   3  22   2       62.88      -61.95    201.29 o
   4  22   2     6234.46     7187.53    707.75 o
   5  22   2      442.08      381.03    383.78 o
   6  22   2     2127.26     2047.39    498.59 o
   7  22   2      542.68      242.79    596.28 o
   8  22   2     1455.02      399.37    458.52 o
   9  22   2      241.63      -79.89    428.81 o
  -7  23   2      391.92      884.48    493.31 o
  -6  23   2        0.01     -406.91    413.17 o
  -5  23   2     1907.30     2185.72    656.43 o
  -4  23   2        3.41     -168.85    287.84 o
  -3  23   2      393.13      574.09    291.58 o
  -2  23   2      238.45      -59.60    214.49 o
  -1  23   2       31.41      347.02    215.41 o
   0  23   2      402.64      507.22    216.31 o
   1  23   2      200.49      274.93    211.24 o
   2  23   2       68.73       92.90    197.69 o
   3  23   2      722.40      892.31    352.12 o
   4  23   2      161.44      -12.36    357.38 o
   5  23   2     2589.58     1874.50    487.47 o
   6  23   2      319.54      264.18    398.13 o
   7  23   2     2854.31     2107.51    642.36 o
  -5  24   2       82.64     -363.21    363.21 o
  -4  24   2      588.41      454.47    411.20 o
  -3  24   2       48.79        8.24    373.00 o
  -2  24   2      386.44      662.57    281.71 o
  -1  24   2        8.88      159.86    225.26 o
   0  24   2       25.45      -74.95    225.29 o
   1  24   2       70.58      -14.62    217.47 o
   2  24   2     5297.78     6827.67    950.01 o
   3  24   2      266.36      303.35    323.94 o
   4  24   2      126.81      261.14    802.93 o
   5  24   2      493.00       90.79    382.16 o
  -2  25   2       14.80      -81.23    430.17 o
  -1  25   2     2204.88     1645.70    395.49 o
   0  25   2       23.80       -6.53    282.62 o
   1  25   2     2190.02     2943.38    760.68 o
   2  25   2       12.41      141.06    294.09 o
 -18   1   3     7380.40     8124.85    851.44 o
 -17   1   3     2503.63     1869.18    398.06 o
 -16   1   3      535.33      599.65    177.24 o
 -15   1   3       12.31     -129.60    129.60 o
 -14   1   3     8444.89     9807.63    737.88 o
 -13   1   3    37723.00    36832.36   2601.17 o
 -12   1   3      112.62       11.34     88.77 o
 -11   1   3       22.47       35.16     70.98 o
 -10   1   3     2884.90     2844.60    212.60 o
  -9   1   3    79715.84    72965.18   3801.76 o
  -8   1   3       76.59        6.51     37.17 o
  -7   1   3     6045.46     6276.98    301.42 o
  -6   1   3      294.73      192.73     39.72 o
  -5   1   3    13875.88    12961.80    629.51 o
  -4   1   3        1.86      -19.25     19.25 o
  -3   1   3    12670.24    12323.07    560.96 o
  -2   1   3       22.80       13.66     15.49 o
  -1   1   3      319.95      518.51     36.95 o
   0   1   3       24.37        4.49     10.95 o
   1   1   3     7993.29     8771.83    446.56 o
   2   1   3     5201.11     5129.00    216.06 o
   3   1   3    59506.41    62891.98   2890.89 o
   4   1   3      512.01      439.78     47.35 o
   5   1   3    19519.92    19107.67    833.41 o
   6   1   3     4534.97     5106.15    265.56 o
   7   1   3     9552.88     9730.71    469.47 o
   8   1   3       16.53       -9.02     46.46 o
   9   1   3      623.19      705.15     84.57 o
  10   1   3     3320.95     2746.28    204.19 o
  11   1   3     7724.43     7739.06    535.46 o
  12   1   3      189.55       11.66    123.40 o
  13   1   3     1337.76     1172.24    220.56 o
  14   1   3      212.83      144.62    137.49 o
  15   1   3     3335.70     2776.71    399.81 o
  16   1   3       37.99      -28.40    165.28 o
  17   1   3     4552.97     3777.47    405.63 o
  18   1   3     3288.34     3832.00    517.38 o
 -18   2   3    16980.01    17699.45   1593.37 o
 -17   2   3     1315.22     1003.20    306.32 o
 -16   2   3     2827.89     2066.25    356.08 o
 -15   2   3       37.26       91.92    140.37 o
 -14   2   3    27954.72    29050.72   2073.34 o
 -13   2   3     7982.04     8333.99    737.80 o
 -12   2   3       59.46      -29.10     90.06 o
 -11   2   3       24.78       46.81     69.47 o
 -10   2   3     7100.03     6921.66    413.83 o
  -9   2   3     3107.75     2961.71    241.47 o
  -8   2   3    56876.44    51630.07   2682.06 o
  -7   2   3      164.25      110.26     39.26 o
  -6   2   3    24236.69    18673.92   1120.60 o
  -5   2   3      131.26      129.56     29.81 o
  -4   2   3    61882.79    59359.46   3324.85 o
  -3   2   3      264.97      203.54     23.68 o
  -2   2   3    68327.04    71889.38   3441.07 o
  -1   2   3        0.28       20.20     14.68 o
   0   2   3      261.17      143.18     33.86 o
   1   2   3      218.46      202.76     24.21 o
   2   2   3    45552.25    44293.89   1910.17 o
   3   2   3     1271.71     1352.18     75.37 o
   4   2   3     5469.35     5796.18    277.69 o
   5   2   3      888.58      897.80     67.56 o
   6   2   3    10233.88     9955.87    473.47 o
   7   2   3     1853.92     1984.58    126.06 o
   8   2   3     1703.39     1627.68    120.48 o
   9   2   3       42.99      113.57     54.56 o
  10   2   3    11254.93    12558.19    690.95 o
  11   2   3      154.86       -7.51     83.34 o
  12   2   3     6806.24     7124.25    513.25 o
  13   2   3      834.05      616.15    209.70 o
  14   2   3     2949.14     2611.95    471.88 o
  15   2   3     1524.91     1021.42    297.43 o
  16   2   3     1666.16     1491.48    246.98 o
  17   2   3     3460.05     3753.48    402.27 o
  18   2   3     3053.20     2711.85    481.00 o
 -18   3   3      409.58      722.52    343.45 o
 -17   3   3      743.02      716.98    238.73 o
 -16   3   3      321.49      152.03    171.89 o
 -15   3   3     2921.53     2528.59    407.94 o
 -14   3   3        0.00      -43.59    118.25 o
 -13   3   3     8179.49     8070.55    628.80 o
 -12   3   3       58.21      -27.76     82.42 o
 -11   3   3     2856.51     2855.25    221.08 o
 -10   3   3     1163.17     1176.29    112.05 o
  -9   3   3     6362.51     6958.72    401.22 o
  -8   3   3     1544.68     1761.24    161.31 o
  -7   3   3     7924.59     7767.81    393.78 o
  -6   3   3       45.13      -30.08     30.08 o
  -5   3   3    10659.16     9834.15    477.69 o
  -4   3   3      238.80      240.93     29.62 o
  -3   3   3   145355.17   142614.73   7318.03 o
  -2   3   3      962.08      952.28     46.21 o
  -1   3   3    23267.33    23761.84   1057.92 o
   0   3   3       58.10       13.44     19.63 o
   1   3   3   216250.44   208983.22   9639.85 o
   2   3   3     5896.67     5817.75    248.25 o
   3   3   3      580.01      628.98     46.99 o
   4   3   3       91.50       70.48     28.14 o
   5   3   3      448.39      419.87     61.31 o
   6   3   3    11613.69    11218.05    517.42 o
   7   3   3   102256.63    96548.38   5101.77 o
   8   3   3      323.29      212.75     58.08 o
   9   3   3     1793.49     1677.91    145.48 o
  10   3   3      233.09      124.63     80.02 o
  11   3   3    31519.83    30469.53   1898.77 o
  12   3   3     4436.04     5726.36    433.94 o
  13   3   3      168.14       50.62    150.10 o
  14   3   3     1542.19     1959.06    248.17 o
  15   3   3     1065.68      814.38    202.30 o
  16   3   3     2783.51     3145.48    351.38 o
  17   3   3     1805.92     1633.63    300.62 o
  18   3   3      231.83      110.33    252.06 o
 -18   4   3      105.27     -122.19    300.73 o
 -17   4   3      292.83      -36.74    293.47 o
 -16   4   3      114.62     -159.40    159.40 o
 -15   4   3     2015.78     2296.51    280.06 o
 -14   4   3     4029.86     4365.11    383.38 o
 -13   4   3      371.22      181.83    109.39 o
 -12   4   3     4726.60     5298.16    369.51 o
 -11   4   3       31.37       86.03     71.34 o
 -10   4   3    23818.49    25001.40   1521.64 o
  -9   4   3      331.24      379.64     83.07 o
  -8   4   3    62000.21    59055.62   3265.50 o
  -7   4   3     1769.99     1841.06    138.70 o
  -6   4   3     5030.36     4974.78    283.07 o
  -5   4   3      621.99      454.09     92.14 o
  -4   4   3    66873.78    63573.28   3847.83 o
  -3   4   3      133.43      163.67     37.19 o
  -2   4   3   163272.03   155738.70  10155.62 o
  -1   4   3      166.25       57.15     23.36 o
   0   4   3      606.64      492.52     57.22 o
   1   4   3     4979.44     4887.98    232.18 o
   2   4   3   208670.69   188592.84   8716.50 o
   3   4   3     2213.42     2233.92    128.62 o
   4   4   3     1011.75      794.48     73.90 o
   5   4   3      126.27      114.62     37.22 o
   6   4   3   328913.41   319322.25  15871.42 o
   7   4   3    43203.00    48974.75   2541.17 o
   8   4   3    18598.08    18516.65    989.28 o
   9   4   3      773.22      885.28    101.70 o
  10   4   3    27117.03    28781.54   1778.56 o
  11   4   3    23314.92    20734.06   1217.96 o
  12   4   3    14558.24    16160.51   1104.50 o
  13   4   3     1537.71     1498.80    295.62 o
  14   4   3     1222.77     1000.63    198.71 o
  15   4   3     2715.30     2672.53    352.07 o
  16   4   3    10726.77    10870.31   1052.64 o
  17   4   3       34.02      -33.67    201.09 o
  18   4   3     1333.16      917.36    464.56 o
 -18   5   3       19.02      299.06    440.33 o
 -17   5   3      226.79      197.55    291.95 o
 -16   5   3       27.98     -112.57    249.49 o
 -15   5   3       10.83       -5.21    184.92 o
 -14   5   3       18.88      273.14    131.09 o
 -13   5   3     2576.18     3079.99    289.37 o
 -12   5   3      548.46      357.05     96.34 o
 -11   5   3     5118.43     5305.81    343.38 o
 -10   5   3      616.60      640.69     93.42 o
  -9   5   3      309.09      257.15     66.34 o
  -8   5   3      838.16      717.13     86.13 o
  -7   5   3    48738.45    49309.10   2946.68 o
  -6   5   3      347.38      219.03     61.35 o
  -5   5   3    13728.89    15288.13   1031.94 o
  -4   5   3      269.99      255.81     81.49 o
  -3   5   3   384982.44   385546.91  22550.08 o
  -2   5   3      354.77      315.33     35.34 o
  -1   5   3     2102.05     1972.07    107.14 o
   0   5   3     1023.23      882.95     57.11 o
   1   5   3   129325.34   123430.70   5662.90 o
   2   5   3      135.30       89.20     28.28 o
   3   5   3     2333.04     1506.44    100.51 o
   4   5   3        0.19        2.57     31.73 o
   5   5   3    11962.25    11171.40    573.70 o
   6   5   3     6615.24     6500.27    334.55 o
   7   5   3   202434.97   199949.05   9897.83 o
   8   5   3     5695.47     5535.50    328.67 o
   9   5   3      554.85      569.17     94.17 o
  10   5   3     1525.09     1406.59    178.64 o
  11   5   3    31697.14    31084.88   1659.19 o
  12   5   3     1007.30      946.66    163.47 o
  13   5   3     1918.88     1892.55    213.17 o
  14   5   3      166.12      174.61    132.75 o
  15   5   3     3598.97     2834.91    493.48 o
  16   5   3     3306.12     3929.56    454.41 o
  17   5   3     1079.82     1270.01    380.70 o
  18   5   3       18.16      175.74    346.21 o
 -18   6   3     8645.62     9223.75   1305.38 o
 -17   6   3     1277.04     1085.64    364.30 o
 -16   6   3     1383.89      -40.54    277.24 o
 -15   6   3     1649.93     1551.62    368.89 o
 -14   6   3    17412.32    16963.34   1723.92 o
 -13   6   3     3551.07     3258.68    430.44 o
 -12   6   3     3561.96     3907.08    410.76 o
 -11   6   3        0.06      -19.08     69.53 o
 -10   6   3     8665.90     9716.43    571.73 o
  -9   6   3     2806.99     3071.55    259.03 o
  -8   6   3     8792.44     8487.14    517.27 o
  -7   6   3      741.09      924.86     86.82 o
  -6   6   3      749.54      632.97    118.76 o
  -5   6   3      859.61      927.45    115.41 o
  -4   6   3    39250.94    38714.30   2356.70 o
  -3   6   3      210.95      168.43     28.19 o
  -2   6   3     1371.63     1200.76     99.82 o
  -1   6   3      751.92      631.70     50.14 o
   0   6   3    15939.54    17210.49    799.94 o
   1   6   3        5.57      -25.80     25.80 o
   2   6   3    28118.93    29323.69   1573.57 o
   3   6   3      359.78      326.07     52.55 o
   4   6   3      334.62      535.91     59.92 o
   5   6   3      464.39      312.02     51.34 o
   6   6   3     4358.65     4927.86    278.88 o
   7   6   3      410.75      308.91     52.98 o
   8   6   3     1527.28     1475.24    127.01 o
   9   6   3        3.38       25.13     62.86 o
  10   6   3      363.26      379.12    101.71 o
  11   6   3      841.46      842.27    167.40 o
  12   6   3       12.90       18.49     96.80 o
  13   6   3     1607.29     1329.19    186.33 o
  14   6   3     1562.01     1113.76    195.55 o
  15   6   3       75.25      112.74    173.02 o
  16   6   3     1006.47      912.06    516.11 o
  17   6   3     3317.08     2192.03    476.55 o
  18   6   3     3226.56     2137.36    545.06 o
 -18   7   3     4609.32     5553.57    926.33 o
 -17   7   3     7346.87     8014.86   1009.53 o
 -16   7   3      756.17      256.47    271.56 o
 -15   7   3    11510.58    13061.19   1457.00 o
 -14   7   3     8133.00     7864.28    965.75 o
 -13   7   3    14799.88    15803.19   1232.29 o
 -12   7   3       68.68      -96.59     96.59 o
 -11   7   3       30.43       84.51     88.53 o
 -10   7   3     2800.62     3387.89    274.49 o
  -9   7   3    43725.53    39378.52   2120.39 o
  -8   7   3       13.26      -48.50     57.98 o
  -7   7   3     4800.20     4358.38    351.18 o
  -6   7   3      352.78       25.90     68.66 o
  -5   7   3    83548.58    77633.38   5106.56 o
  -4   7   3      524.28      383.55     56.36 o
  -3   7   3    90874.70    77666.48   4368.88 o
  -2   7   3      169.31      171.98     34.10 o
  -1   7   3    39765.71    40137.50   2254.24 o
   0   7   3       13.65      -26.30     26.30 o
   1   7   3    35169.05    34283.40   1873.13 o
   2   7   3      967.87      889.18    106.04 o
   3   7   3     1697.95     1615.94    111.98 o
   4   7   3     2367.91     2348.02    151.21 o
   5   7   3     3448.59     4578.36    311.26 o
   6   7   3    10046.16    10524.41    537.09 o
   7   7   3    78606.42    76366.76   3898.54 o
   8   7   3      260.22      246.86     62.57 o
   9   7   3    15368.46    16556.16    985.78 o
  10   7   3     1541.22     1382.39    231.56 o
  11   7   3    19632.62    19090.27   1147.19 o
  12   7   3      186.38        3.84     93.90 o
  13   7   3    13936.40    14272.38    943.91 o
  14   7   3      839.37     1039.30    242.35 o
  15   7   3      231.54      115.09    363.88 o
  16   7   3      505.92      204.86    295.17 o
  17   7   3     4824.49     5023.79    923.29 o
  18   7   3     3423.01     3044.11    677.31 o
 -17   8   3        0.64      -49.63    341.72 o
 -16   8   3     6238.54     8495.95   1019.49 o
 -15   8   3      725.08      580.22    354.75 o
 -14   8   3       12.08     -118.50    187.93 o
 -13   8   3       48.42       53.05    166.30 o
 -12   8   3      519.88      183.65    151.55 o
 -11   8   3      196.98       73.48    104.56 o
 -10   8   3    10735.49    10669.39    725.46 o
  -9   8   3      247.64      154.57     98.34 o
  -8   8   3      244.30      266.57    107.36 o
  -7   8   3       35.75       13.00     71.52 o
  -6   8   3    16941.06    15509.90   1072.99 o
  -5   8   3     1185.00     1094.54    177.63 o
  -4   8   3      122.36       76.55     43.29 o
  -3   8   3      406.15      366.68     56.38 o
  -2   8   3     1648.31     1983.55    179.68 o
  -1   8   3      395.90      397.61     48.70 o
   0   8   3    50454.79    51746.47   2468.32 o
   1   8   3        1.36       12.57     30.80 o
   2   8   3     2305.08     2111.48    122.66 o
   3   8   3      989.33     1010.83     86.93 o
   4   8   3    27086.95    28321.44   1561.41 o
   5   8   3     1920.86     2307.32    148.25 o
   6   8   3    10199.79    10953.88    607.03 o
   7   8   3     2918.86     3221.55    209.81 o
   8   8   3    12858.88    11466.39    725.57 o
   9   8   3     4102.67     4224.35    280.83 o
  10   8   3     2630.23     2704.29    221.52 o
  11   8   3      497.34      516.84    113.30 o
  12   8   3      786.71      649.95    134.74 o
  13   8   3     2585.24     3052.11    343.24 o
  14   8   3     5559.47     5218.34    822.51 o
  15   8   3       69.40      121.19    268.28 o
  16   8   3       82.35     -258.42    258.42 o
  17   8   3       47.63      -85.57    416.02 o
 -17   9   3      104.73       82.04    389.62 o
 -16   9   3      573.29       66.72    286.52 o
 -15   9   3      394.68       72.57    272.80 o
 -14   9   3     4191.03     4122.02    496.09 o
 -13   9   3    22988.42    24628.45   1730.83 o
 -12   9   3      113.57      -30.62    119.45 o
 -11   9   3     7604.35     8821.75    650.16 o
 -10   9   3       14.88       -5.55    100.01 o
  -9   9   3    18617.56    17711.28   1246.32 o
  -8   9   3     1222.37      734.91    142.45 o
  -7   9   3    15219.30    15190.68   1067.94 o
  -6   9   3      348.42      149.78     86.46 o
  -5   9   3      764.83      562.10    109.80 o
  -4   9   3       44.42      -16.34     31.26 o
  -3   9   3     1268.78     1008.52    109.45 o
  -2   9   3      198.34      111.93     40.90 o
  -1   9   3    93698.82    65900.74   4227.89 o
   0   9   3      159.54      232.45     52.43 o
   1   9   3     6122.07     5680.94    350.60 o
   2   9   3      280.08      135.53     39.31 o
   3   9   3    56483.91    54403.75   3013.76 o
   4   9   3     1184.02     1302.12    103.42 o
   5   9   3    36269.38    34254.97   1651.36 o
   6   9   3     2298.38     2157.35    146.23 o
   7   9   3    11095.50    10924.03    608.66 o
   8   9   3     1055.97     1074.43    175.01 o
   9   9   3    13842.87    14226.27    888.23 o
  10   9   3     4764.00     5073.29    390.07 o
  11   9   3     4779.07     4057.25    492.57 o
  12   9   3        2.62      -29.15    136.61 o
  13   9   3       99.68       91.89    169.90 o
  14   9   3     1473.13     1349.53    287.63 o
  15   9   3     5728.36     6796.92    917.26 o
  16   9   3       56.82      -63.71    311.48 o
  17   9   3     3466.83     3151.32    694.62 o
 -17  10   3      425.13      543.50    456.21 o
 -16  10   3    10167.77    10886.02   1271.10 o
 -15  10   3       57.40      -57.56    286.42 o
 -14  10   3    25425.80    27067.28   2155.00 o
 -13  10   3     4739.53     5334.59    618.25 o
 -12  10   3      711.14      469.24    160.19 o
 -11  10   3      250.49      174.32    129.82 o
 -10  10   3     4089.45     3617.86    336.92 o
  -9  10   3     2612.08     2606.69    281.87 o
  -8  10   3     8192.34     7942.50    634.76 o
  -7  10   3      428.42      664.17    142.34 o
  -6  10   3    19513.59    17680.01   1227.20 o
  -5  10   3      190.71      178.12     55.40 o
  -4  10   3    12450.10    10108.94    528.58 o
  -3  10   3       16.02       65.24     38.37 o
  -2  10   3    70063.05    68979.90   3502.43 o
  -1  10   3      136.11       66.12     42.75 o
   0  10   3     5689.44     5816.57    467.01 o
   1  10   3      113.96      100.17     43.51 o
   2  10   3    17885.98    17135.16    846.99 o
   3  10   3     1594.39     1697.15    193.49 o
   4  10   3     8403.77     8209.63    426.32 o
   5  10   3      294.87      195.43     57.97 o
   6  10   3    13438.58    14465.79    801.12 o
   7  10   3      462.49      473.35     91.50 o
   8  10   3      739.57      708.94    105.23 o
   9  10   3      452.16      354.44    100.69 o
  10  10   3    10901.41    10093.20    791.00 o
  11  10   3      449.20      198.18    145.26 o
  12  10   3     1357.64     1423.55    242.18 o
  13  10   3      294.29      251.12    189.50 o
  14  10   3     2659.09     1603.01    361.93 o
  15  10   3     2949.60     3338.07    519.74 o
  16  10   3       43.30       76.88    332.50 o
  17  10   3     2038.97     1224.71    507.93 o
 -17  11   3       25.93       43.00    394.50 o
 -16  11   3     2038.56     2350.99    622.01 o
 -15  11   3     6708.87     7164.67   1021.42 o
 -14  11   3        4.54       53.57    223.89 o
 -13  11   3     3436.85     3467.75    380.20 o
 -12  11   3      130.17      187.04    159.58 o
 -11  11   3     2560.30     2774.16    385.41 o
 -10  11   3       11.10       72.72    114.64 o
  -9  11   3     3246.89     3210.40    339.01 o
  -8  11   3        3.26       11.82    101.46 o
  -7  11   3       77.12       -1.52     99.17 o
  -6  11   3      139.86      -35.24     65.14 o
  -5  11   3     8321.76     7873.08    537.17 o
  -4  11   3        9.91      -20.51     43.07 o
  -3  11   3    17886.11    14783.67    655.27 o
  -2  11   3       88.36      102.81     47.17 o
  -1  11   3     2373.39     2259.93    159.44 o
   0  11   3      217.16       94.56     44.78 o
   1  11   3    26479.18    27937.73   1281.89 o
   2  11   3     1108.73     1193.58     95.40 o
   3  11   3     1248.14     1285.71    108.90 o
   4  11   3      250.34      194.46     58.96 o
   5  11   3      878.08      742.80    120.86 o
   6  11   3      247.80      185.77     98.21 o
   7  11   3     8365.32     8006.06    499.42 o
   8  11   3      179.61      159.68     88.08 o
   9  11   3       97.58      -39.53     99.32 o
  10  11   3        1.17     -117.96    117.96 o
  11  11   3     6230.86     6513.54    567.52 o
  12  11   3     1025.30     1261.13    324.87 o
  13  11   3       24.07     -125.33    173.31 o
  14  11   3      461.71      537.43    226.53 o
  15  11   3       83.42     -309.39    309.39 o
  16  11   3      187.72     -143.78    372.82 o
 -16  12   3        3.79     -401.60    401.60 o
 -15  12   3      467.28      527.95    318.61 o
 -14  12   3    12889.57    15779.59   1198.52 o
 -13  12   3     1154.56     1174.37    258.15 o
 -12  12   3     1393.93      676.01    192.02 o
 -11  12   3       51.59      122.88    143.99 o
 -10  12   3     9599.13     9992.70    736.89 o
  -9  12   3      157.65      111.14    114.88 o
  -8  12   3     2188.96     1756.10    360.04 o
  -7  12   3        3.28      -75.21     96.27 o
  -6  12   3     1219.65     1243.93    185.42 o
  -5  12   3        7.86       33.70     64.77 o
  -4  12   3        7.34      -50.00     50.00 o
  -3  12   3      106.22       41.82     53.33 o
  -2  12   3    47870.74    37123.68   2379.75 o
  -1  12   3        2.83       55.62     52.14 o
   0  12   3      400.10      389.85     65.32 o
   1  12   3      777.50      508.65     84.05 o
   2  12   3   176864.00   179287.64   9134.07 o
   3  12   3     1853.40     1916.30    141.43 o
   4  12   3     2101.31     2163.75    226.25 o
   5  12   3      289.38      213.33     69.41 o
   6  12   3    54667.23    55807.72   3173.07 o
   7  12   3     3171.20     3044.13    236.49 o
   8  12   3       11.97      170.94    102.65 o
   9  12   3        0.13     -104.57    104.57 o
  10  12   3     7365.57     7052.37    609.86 o
  11  12   3     4323.39     4899.26    473.91 o
  12  12   3     5193.44     5935.63    547.12 o
  13  12   3        3.68       -3.84    189.61 o
  14  12   3      246.14      355.73    223.32 o
  15  12   3     1166.97      843.99    314.80 o
  16  12   3     2567.94     2201.11    609.12 o
 -16  13   3      463.33       34.66    763.55 o
 -15  13   3      902.37      973.85    469.53 o
 -14  13   3      461.93      308.67    238.98 o
 -13  13   3     1356.48      732.09    283.03 o
 -12  13   3       47.83     -142.66    176.34 o
 -11  13   3     4353.33     5318.12    508.80 o
 -10  13   3       20.40      -70.23    133.49 o
  -9  13   3     1011.01      893.60    283.84 o
  -8  13   3       81.51       56.94    125.12 o
  -7  13   3    18880.91    19196.79   1359.36 o
  -6  13   3      112.03      139.96     96.47 o
  -5  13   3      706.43      330.58    109.46 o
  -4  13   3      381.60      355.59     78.71 o
  -3  13   3    15438.71    16055.80    946.40 o
  -2  13   3      507.46      489.24     86.59 o
  -1  13   3     1512.75     1387.19    121.65 o
   0  13   3      353.83      306.80     64.06 o
   1  13   3    32642.75    30305.77   1422.33 o
   2  13   3     2577.38     2948.99    193.04 o
   3  13   3    17527.89    17627.93    973.86 o
   4  13   3        8.38       34.60     69.02 o
   5  13   3    11717.86    12140.65    648.22 o
   6  13   3      745.93      684.25    103.21 o
   7  13   3     4387.49     5387.28    356.76 o
   8  13   3      144.39       84.23    110.31 o
   9  13   3        1.35      -79.52    129.20 o
  10  13   3      924.46      719.17    194.12 o
  11  13   3    10538.18    10699.71    856.33 o
  12  13   3      777.67      370.25    215.57 o
  13  13   3       48.36      -74.23    191.11 o
  14  13   3      383.22      265.69    241.02 o
  15  13   3     4873.37     5019.20    691.66 o
  16  13   3      499.09      742.34    471.22 o
 -15  14   3     2340.69     1740.22    460.97 o
 -14  14   3     3759.59     4358.41    492.48 o
 -13  14   3      542.42      596.08    244.86 o
 -12  14   3     4705.56     4949.02    503.72 o
 -11  14   3      348.03      212.14    178.06 o
 -10  14   3    14429.74    14258.53    994.95 o
  -9  14   3     1301.86     1240.22    210.37 o
  -8  14   3       96.14      129.03    142.80 o
  -7  14   3       13.24       70.08    131.30 o
  -6  14   3    14233.84    13890.14    972.73 o
  -5  14   3      161.89      166.47     82.52 o
  -4  14   3       69.56      136.47     71.84 o
  -3  14   3        0.59      -63.66     63.66 o
  -2  14   3       12.03       72.20     72.97 o
  -1  14   3      780.04      665.52    103.90 o
   0  14   3     7243.24     7151.25    405.94 o
   1  14   3      911.35      938.64    123.37 o
   2  14   3     8720.32    10178.67    711.60 o
   3  14   3     1356.52     1594.99    154.14 o
   4  14   3     5781.12     6096.15    476.35 o
   5  14   3      371.60      472.30    109.84 o
   6  14   3     7165.98     8013.85    459.90 o
   7  14   3      163.36      159.76    105.00 o
   8  14   3      266.99       35.01    157.59 o
   9  14   3      277.13      204.77    163.43 o
  10  14   3     1655.04     1333.77    250.68 o
  11  14   3      634.80      623.32    213.11 o
  12  14   3      621.37      269.78    198.71 o
  13  14   3     1522.30      900.30    315.58 o
  14  14   3     6897.17     7975.50    738.91 o
  15  14   3      106.91        9.31    281.52 o
 -15  15   3    10303.27    10822.04   1170.51 o
 -14  15   3     3176.25     2861.34    418.20 o
 -13  15   3     3896.66     4100.47    478.31 o
 -12  15   3        1.68        1.88    199.96 o
 -11  15   3     8036.48     8753.74    686.68 o
 -10  15   3     2514.12     3338.57    362.45 o
  -9  15   3    10291.48    10344.14    780.56 o
  -8  15   3      241.03      196.33    145.67 o
  -7  15   3     1103.60     1658.01    351.90 o
  -6  15   3        5.53      119.32    112.99 o
  -5  15   3    33989.18    35761.02   2133.52 o
  -4  15   3      300.33      130.97     79.36 o
  -3  15   3    21711.99    22049.43   1162.81 o
  -2  15   3      187.68      168.13     83.58 o
  -1  15   3    20448.45    20730.74   1151.03 o
   0  15   3        9.38        0.31     76.36 o
   1  15   3    12157.93    11332.77    721.99 o
   2  15   3     1361.72     1523.23    170.28 o
   3  15   3      756.94      759.69    118.66 o
   4  15   3      724.12      503.64    100.83 o
   5  15   3     3575.63     4109.06    397.45 o
   6  15   3     4072.26     4371.11    301.35 o
   7  15   3    26263.42    25649.58   1640.20 o
   8  15   3      267.02      -66.66    136.29 o
   9  15   3    14497.97    14594.75   1119.06 o
  10  15   3      389.60      223.41    177.61 o
  11  15   3    14997.91    15149.06   1164.40 o
  12  15   3      551.79      594.56    229.71 o
  13  15   3    10277.94    12054.87    972.27 o
  14  15   3     1927.66     1895.83    418.19 o
  15  15   3        0.00     -203.02    317.44 o
 -14  16   3     1077.93     1303.01    367.18 o
 -13  16   3        0.09       87.58    241.91 o
 -12  16   3        3.32     -190.05    190.05 o
 -11  16   3      263.16      273.31    214.64 o
 -10  16   3     9894.69    10889.70    817.21 o
  -9  16   3       41.30       27.26    166.25 o
  -8  16   3     3842.93     3987.30    418.74 o
  -7  16   3        8.07      159.37    143.50 o
  -6  16   3    11173.10    12406.86    940.85 o
  -5  16   3      575.34      604.22    115.39 o
  -4  16   3      214.78       14.32     87.86 o
  -3  16   3      257.63      293.09     97.39 o
  -2  16   3     1343.69     1127.00    164.70 o
  -1  16   3        0.28       53.97     84.23 o
   0  16   3    18803.90    19460.57   1256.88 o
   1  16   3      160.90      249.13    112.72 o
   2  16   3     3246.71     4177.56    376.10 o
   3  16   3       11.21       13.10     88.74 o
   4  16   3    21355.99    21449.37   1200.73 o
   5  16   3     1297.33     1286.13    153.39 o
   6  16   3     3778.50     4607.83    327.62 o
   7  16   3     1662.74     1688.91    233.05 o
   8  16   3     3960.44     3424.40    389.21 o
   9  16   3     3288.84     4361.97    458.20 o
  10  16   3     1765.13     1251.50    271.63 o
  11  16   3     1149.54     1389.57    278.25 o
  12  16   3       27.38     -215.94    215.94 o
  13  16   3     1593.52     1548.66    348.15 o
  14  16   3     5668.63     5572.41    680.10 o
 -14  17   3     1016.76      578.87    606.24 o
 -13  17   3     3482.81     3927.27    479.94 o
 -12  17   3       32.44      209.36    243.14 o
 -11  17   3     5268.20     7338.52    685.65 o
 -10  17   3       11.15     -152.54    173.67 o
  -9  17   3     1719.90     1405.17    268.49 o
  -8  17   3      324.35      283.54    169.02 o
  -7  17   3     7646.95     7794.40    601.30 o
  -6  17   3      878.49     1197.75    211.00 o
  -5  17   3     1739.89     1736.66    207.46 o
  -4  17   3      185.78       32.43    101.31 o
  -3  17   3      766.84      834.89    137.24 o
  -2  17   3      666.30      720.38    133.80 o
  -1  17   3    23977.35    25433.29   1936.50 o
   0  17   3      629.04      691.16    153.13 o
   1  17   3    12165.07    12851.44    916.67 o
   2  17   3      197.44      147.38    116.54 o
   3  17   3    26468.11    29755.91   2026.47 o
   4  17   3      963.61     1013.45    202.24 o
   5  17   3    19659.15    21004.39   1120.94 o
   6  17   3     1720.91     2040.41    282.87 o
   7  17   3     2680.51     3123.44    365.73 o
   8  17   3      200.57      314.69    188.58 o
   9  17   3    14215.40    15388.32   1173.34 o
  10  17   3     3054.45     2915.08    386.89 o
  11  17   3     2291.18     1958.34    400.12 o
  12  17   3      270.58      129.12    247.18 o
  13  17   3     1907.24     1922.78    446.90 o
 -13  18   3      724.28      684.37    372.75 o
 -12  18   3      492.64      324.83    264.26 o
 -11  18   3      812.56      581.08    256.95 o
 -10  18   3      766.54      679.30    248.36 o
  -9  18   3      569.62      438.02    203.48 o
  -8  18   3      771.27      668.76    204.41 o
  -7  18   3     1019.03      623.83    206.16 o
  -6  18   3     9707.90    10247.08    773.11 o
  -5  18   3      206.29      -41.45    122.91 o
  -4  18   3      499.00      510.36    205.55 o
  -3  18   3       13.82      -73.32    116.00 o
  -2  18   3    22337.51    22592.89   1661.51 o
  -1  18   3        0.44      196.59    132.78 o
   0  18   3     1363.31      944.11    188.30 o
   1  18   3      693.50      653.03    157.55 o
   2  18   3    28584.79    25730.01   2086.95 o
   3  18   3      103.41      -73.12    120.42 o
   4  18   3     3225.05     3321.92    313.65 o
   5  18   3      574.84      485.14    150.65 o
   6  18   3    15508.91    17322.95   1270.10 o
   7  18   3      764.81      527.87    201.20 o
   8  18   3     2135.20     1902.66    307.12 o
   9  18   3      270.43       25.74    216.06 o
  10  18   3     6189.60     6045.92    601.09 o
  11  18   3     2817.46     2495.95    386.99 o
  12  18   3      697.68      532.30    291.15 o
  13  18   3       56.69     -191.41    299.63 o
 -12  19   3      557.79      367.83    316.77 o
 -11  19   3     4236.68     4472.50    524.84 o
 -10  19   3       23.30      127.15    233.48 o
  -9  19   3     1012.61     1060.54    269.27 o
  -8  19   3       97.11     -180.68    180.68 o
  -7  19   3     1317.16     1223.89    250.80 o
  -6  19   3        0.61       44.65    195.90 o
  -5  19   3      452.29      399.84    194.24 o
  -4  19   3      152.99      116.68    131.92 o
  -3  19   3     1572.46     1506.23    296.54 o
  -2  19   3      276.50      245.80    202.06 o
  -1  19   3      525.12      467.83    174.17 o
   0  19   3      108.45      -10.52    152.57 o
   1  19   3      832.11      857.48    174.05 o
   2  19   3       21.28      111.64    129.83 o
   3  19   3       92.38     -121.13    125.64 o
   4  19   3       60.69      178.08    130.42 o
   5  19   3      432.04      191.46    221.12 o
   6  19   3       70.67       75.65    219.80 o
   7  19   3      613.83      718.69    263.34 o
   8  19   3       98.24      -80.10    202.93 o
   9  19   3       18.83     -217.35    217.35 o
  10  19   3       75.96      206.08    239.68 o
  11  19   3      193.66      366.40    269.77 o
  12  19   3       14.69      101.84    312.92 o
 -11  20   3       61.71     -272.25    281.25 o
 -10  20   3     3086.14     3716.78    472.19 o
  -9  20   3      232.27      234.96    251.96 o
  -8  20   3     1080.21     1076.57    294.14 o
  -7  20   3       20.72      379.35    233.34 o
  -6  20   3      462.77      486.69    245.82 o
  -5  20   3      156.06      319.25    232.99 o
  -4  20   3      294.09      239.89    161.28 o
  -3  20   3       69.95      188.84    135.04 o
  -2  20   3     3872.15     4205.49    376.78 o
  -1  20   3       55.00      146.68    142.27 o
   0  20   3      288.71      267.59    147.85 o
   1  20   3        7.82     -110.93    133.72 o
   2  20   3    12021.11    12726.85    956.05 o
   3  20   3      468.73      276.86    153.27 o
   4  20   3     1012.87     1180.35    213.44 o
   5  20   3      156.10       79.47    195.20 o
   6  20   3     5003.10     4428.00    849.12 o
   7  20   3      260.84      457.87    273.33 o
   8  20   3        4.74       58.46    291.50 o
   9  20   3      183.23      141.74    278.39 o
  10  20   3     2355.56     2067.35    460.28 o
  11  20   3      387.13      477.86    342.34 o
 -10  21   3        4.73     -338.86    338.86 o
  -9  21   3     5096.16     5764.85    854.73 o
  -8  21   3        7.85      -85.28    310.07 o
  -7  21   3     3206.82     2144.43    497.39 o
  -6  21   3      104.17       31.82    255.46 o
  -5  21   3       61.01      369.55    263.37 o
  -4  21   3      135.13      350.48    226.38 o
  -3  21   3      763.05      336.54    203.36 o
  -2  21   3      168.52       18.81    151.95 o
  -1  21   3     2326.72     2479.91    329.97 o
   0  21   3       53.76      165.23    148.31 o
   1  21   3      808.03      832.00    188.40 o
   2  21   3      189.79     -147.69    147.69 o
   3  21   3     2197.65     1710.50    263.58 o
   4  21   3        5.17        2.04    181.96 o
   5  21   3     1524.85     1521.72    419.00 o
   6  21   3        5.98      255.39    319.93 o
   7  21   3        1.29       23.87    299.47 o
   8  21   3        3.02     -196.86    322.35 o
   9  21   3      158.55     -201.05    414.68 o
  10  21   3       69.05      135.54    384.71 o
  -9  22   3      119.42      277.60    442.76 o
  -8  22   3      406.63      272.08    439.70 o
  -7  22   3       10.37     -286.99    300.45 o
  -6  22   3     2370.78     1541.69    812.28 o
  -5  22   3        4.79      -43.66    250.87 o
  -4  22   3     1653.56     1430.37    360.51 o
  -3  22   3        5.47       63.45    189.83 o
  -2  22   3       34.01      -52.89    161.36 o
  -1  22   3      106.03      121.68    170.67 o
   0  22   3       18.76     -159.62    159.62 o
   1  22   3      331.51      172.76    185.77 o
   2  22   3     4455.13     4480.97    553.00 o
   3  22   3      241.72      244.81    191.85 o
   4  22   3      271.86       84.26    236.21 o
   5  22   3      132.16     -153.30    302.32 o
   6  22   3     3949.94     3263.42    611.45 o
   7  22   3      162.41      519.80    401.50 o
   8  22   3      361.20      370.77    457.77 o
   9  22   3       78.23      156.33    476.79 o
  -7  23   3      340.11      -28.25    432.32 o
  -6  23   3       50.26       55.48    399.66 o
  -5  23   3     8798.75    11253.43   1529.04 o
  -4  23   3        6.27     -106.42    278.62 o
  -3  23   3     8903.94     8688.96   1060.61 o
  -2  23   3       11.21      209.91    218.70 o
  -1  23   3     1723.33     1550.54    272.12 o
   0  23   3       34.82      -66.89    192.66 o
   1  23   3     5530.04     5605.23    709.55 o
   2  23   3      206.86      290.40    210.23 o
   3  23   3      368.19      269.31    227.82 o
   4  23   3      236.46      116.51    315.60 o
   5  23   3       70.31      203.06    386.93 o
   6  23   3      578.94      343.63    424.92 o
   7  23   3     6747.82     6544.19   1040.91 o
  -5  24   3        5.13     -257.12    404.06 o
  -4  24   3     1127.69     1049.40    494.01 o
  -3  24   3        4.06       88.32    383.34 o
  -2  24   3      515.59      634.54    272.61 o
  -1  24   3        5.32       90.26    230.41 o
   0  24   3     4145.40     3870.22    416.71 o
   1  24   3       25.70      208.75    227.18 o
   2  24   3     4303.92     4210.43    546.75 o
   3  24   3       71.92      203.30    281.37 o
   4  24   3     9892.66    13291.77   2230.28 o
   5  24   3      302.35     1214.55    726.69 o
  -2  25   3      286.40      379.18    436.67 o
  -1  25   3     5018.23     5199.92    649.59 o
   0  25   3      145.07      707.42    305.39 o
   1  25   3     3338.04     3558.62    660.38 o
   2  25   3        7.23      100.54    306.08 o
 -18   0   4    34174.26    30782.50   4351.45 o
 -17   0   4     2512.69     2435.16    432.96 o
 -16   0   4     4583.72     3757.98    537.06 o
 -15   0   4      270.07      599.83    236.38 o
 -14   0   4    32792.20    28601.65   3755.17 o
 -13   0   4     2676.69     2092.21    445.01 o
 -12   0   4     2750.82     3488.65    609.14 o
 -11   0   4     1014.44      993.93    305.77 o
 -10   0   4      800.07      386.47    100.65 o
  -9   0   4      396.44      399.16     83.00 o
  -8   0   4     9948.24     9260.89    603.25 o
  -7   0   4      272.74      250.54     61.57 o
  -6   0   4     9849.11     9329.22    584.34 o
  -5   0   4      528.65      581.42    101.21 o
  -4   0   4     4930.73     5241.38    330.93 o
  -3   0   4       83.45      -47.33     47.33 o
  -2   0   4     3696.22     4222.95    271.03 o
  -1   0   4      278.65      229.51     33.80 o
   0   0   4    41113.27    47903.66   3396.66 o
   1   0   4     1638.91     1589.55    121.96 o
   2   0   4     8884.15     8855.24    583.36 o
   3   0   4      545.52      363.29     73.24 o
   4   0   4    13934.45    16897.94   1015.68 o
   5   0   4     2969.79     3008.96    205.76 o
   6   0   4    25709.61    26321.81   1742.03 o
   7   0   4      579.45      489.37     88.83 o
   8   0   4    63643.10    65491.57   4925.37 o
   9   0   4     1015.33      928.24    142.51 o
  10   0   4     5916.39     7485.05    596.63 o
  11   0   4       67.39       98.04    116.81 o
  12   0   4    56776.37    57683.07   6234.83 o
  13   0   4    13505.82    12916.56   1492.45 o
  14   0   4     4364.20     3566.81    777.83 o
  15   0   4      218.45     -165.65    202.40 o
  16   0   4     4264.84     5043.62    842.96 o
  17   0   4    18380.59    19089.16   1921.32 o
  18   0   4    17738.40    22210.13   2655.13 o
 -18   1   4     3568.56     3506.26    409.14 o
 -17   1   4     8227.16     8627.88    908.18 o
 -16   1   4       42.23      -84.27    157.23 o
 -15   1   4     1307.40     1115.80    289.08 o
 -14   1   4     1149.95      761.50    202.04 o
 -13   1   4    21529.98    20346.77   1576.66 o
 -12   1   4      781.26      810.88    143.61 o
 -11   1   4      548.89      247.24     89.42 o
 -10   1   4        0.06      -30.64     53.56 o
  -9   1   4     8733.16     9894.12    466.48 o
  -8   1   4      278.77      223.89     46.64 o
  -7   1   4    12172.92    11790.86    551.39 o
  -6   1   4      247.54      222.89     35.92 o
  -5   1   4     3978.19     4065.89    204.13 o
  -4   1   4      169.95       44.66     22.46 o
  -3   1   4     6143.09     5728.22    260.35 o
  -2   1   4      302.12      287.29     28.97 o
  -1   1   4    50791.93    56796.69   2398.26 o
   0   1   4      400.35      243.58     28.09 o
   1   1   4    11314.66    11448.49    507.61 o
   2   1   4      977.03     1280.31     72.29 o
   3   1   4    41991.79    44079.20   1981.36 o
   4   1   4      967.80     1212.32     76.13 o
   5   1   4    26883.70    28949.34   1343.01 o
   6   1   4      238.82      116.61     39.29 o
   7   1   4    16157.08    17122.38    812.54 o
   8   1   4     4494.36     4749.22    301.66 o
   9   1   4       43.59      110.24     58.26 o
  10   1   4      406.84      439.75     87.06 o
  11   1   4     1375.02     1154.24    158.42 o
  12   1   4     7460.86     7951.78    741.58 o
  13   1   4    11976.69    11733.70    990.13 o
  14   1   4      203.35       -2.49    160.61 o
  15   1   4      250.06        1.92    147.36 o
  16   1   4      770.95      767.49    282.72 o
  17   1   4    11534.06    12526.10    971.39 o
  18   1   4     4009.03     4676.65    671.77 o
 -18   2   4        0.24      114.32    255.75 o
 -17   2   4      175.38      125.42    188.27 o
 -16   2   4     1142.50     1111.18    219.83 o
 -15   2   4      419.44       60.31    142.95 o
 -14   2   4     1507.08     1032.04    176.91 o
 -13   2   4        0.67       37.67    103.73 o
 -12   2   4    23215.12    20645.09   1345.19 o
 -11   2   4      163.84       -4.76     70.39 o
 -10   2   4     1786.10     1846.72    143.99 o
  -9   2   4       12.00       27.45     50.82 o
  -8   2   4    62792.78    67235.07   3937.39 o
  -7   2   4     1249.53     1430.25    100.03 o
  -6   2   4    40784.18    39952.32   2372.50 o
  -5   2   4        8.46       35.34     27.15 o
  -4   2   4     7388.98     6518.44    333.92 o
  -3   2   4      222.57      181.52     27.08 o
  -2   2   4   389107.22   452013.03  21640.17 o
  -1   2   4       57.93       53.47     18.94 o
   0   2   4    14106.40    15498.78    666.79 o
   1   2   4     4867.13     4575.44    208.78 o
   2   2   4   724742.00   831127.38  36642.50 o
   3   2   4     9311.91     9073.01    410.50 o
   4   2   4       40.09       88.46     28.79 o
   5   2   4      910.03      817.17     80.64 o
   6   2   4   103228.66   102280.39   5440.20 o
   7   2   4     9344.59     9786.86    484.19 o
   8   2   4      462.50      561.99     81.42 o
   9   2   4     1092.77     1105.14    102.67 o
  10   2   4     2821.21     3171.28    232.09 o
  11   2   4     2046.01     1731.32    193.88 o
  12   2   4     4621.60     4353.80    359.20 o
  13   2   4      230.22        2.61    145.20 o
  14   2   4     1380.54      986.02    203.17 o
  15   2   4       99.08        2.13    146.45 o
  16   2   4      598.54      472.83    192.53 o
  17   2   4      241.26      279.15    197.95 o
  18   2   4      235.90      363.86    220.26 o
 -18   3   4     1483.15     1792.32    428.17 o
 -17   3   4        7.58      143.02    225.35 o
 -16   3   4      588.61       96.45    174.09 o
 -15   3   4      754.06      748.29    179.76 o
 -14   3   4     1384.80     1685.18    212.57 o
 -13   3   4       66.46      -80.28     97.91 o
 -12   3   4     3186.26     3466.03    290.17 o
 -11   3   4    10171.07    10527.82    670.17 o
 -10   3   4       74.55      151.24     65.53 o
  -9   3   4       48.29        1.28     51.66 o
  -8   3   4     1069.23     1009.58     83.56 o
  -7   3   4   117853.84   110597.52   7085.98 o
  -6   3   4       62.78       63.03     32.40 o
  -5   3   4      990.92      778.19     73.66 o
  -4   3   4      777.26      800.18     66.39 o
  -3   3   4   265122.78   261193.34  13933.35 o
  -2   3   4      815.62      754.29     49.55 o
  -1   3   4    16242.13    16118.94    718.63 o
   0   3   4       24.74       35.03     20.26 o
   1   3   4   202441.00   211160.66   9834.00 o
   2   3   4     3597.64     3785.81    189.28 o
   3   3   4    95961.81    91762.42   4377.75 o
   4   3   4       87.31       76.99     31.38 o
   5   3   4     1784.20     1728.38    106.51 o
   6   3   4     9734.62    10625.70    507.37 o
   7   3   4    80544.61    76990.59   4161.90 o
   8   3   4      352.50      393.33     60.13 o
   9   3   4     8108.37     8437.80    477.77 o
  10   3   4     1473.26      973.17    146.38 o
  11   3   4    19849.76    20095.09   1166.87 o
  12   3   4      208.83      217.07    116.55 o
  13   3   4    10521.78    10533.99    992.71 o
  14   3   4      200.90      185.12    157.95 o
  15   3   4     2189.55     2327.63    289.99 o
  16   3   4        5.80       61.43    167.67 o
  17   3   4     3407.69     3565.52    390.63 o
  18   3   4     2853.38     3575.84    524.39 o
 -18   4   4      457.45     -154.45    275.35 o
 -17   4   4      138.03       90.42    295.91 o
 -16   4   4     1074.36     1270.63    361.76 o
 -15   4   4       49.56      163.51    142.38 o
 -14   4   4      347.20      370.10    152.11 o
 -13   4   4        9.20      -75.11     96.77 o
 -12   4   4      101.36      144.77     93.07 o
 -11   4   4      367.07      313.14     81.05 o
 -10   4   4    12685.81    13060.67    713.66 o
  -9   4   4      163.51      117.61     55.65 o
  -8   4   4     3762.11     3855.87    214.99 o
  -7   4   4       40.04       93.41     39.19 o
  -6   4   4    15860.22    14798.73    739.93 o
  -5   4   4        1.77      -23.63     23.63 o
  -4   4   4        1.79       60.05     21.71 o
  -3   4   4     1208.37     1423.43     84.27 o
  -2   4   4      381.51      426.55     39.35 o
  -1   4   4       22.10       -4.55     22.59 o
   0   4   4    11013.10    11738.94    525.77 o
   1   4   4      215.99      203.46     30.80 o
   2   4   4       38.58      -30.16     30.16 o
   3   4   4       92.46       87.46     29.94 o
   4   4   4    12401.85    13493.08    684.25 o
   5   4   4      177.88      155.14     36.52 o
   6   4   4     5971.25     6491.60    314.19 o
   7   4   4      174.66      108.28     49.16 o
   8   4   4      452.50      605.69     97.37 o
   9   4   4       79.17      117.51     63.07 o
  10   4   4    13655.19    13697.93    833.00 o
  11   4   4       56.09       69.90     93.15 o
  12   4   4     1870.08     2161.22    251.22 o
  13   4   4       42.29      -58.80    115.26 o
  14   4   4     4363.01     3817.86    408.37 o
  15   4   4      840.70      671.20    192.46 o
  16   4   4      615.74      503.02    190.28 o
  17   4   4      143.26      183.70    230.80 o
  18   4   4      143.05     -119.25    340.74 o
 -18   5   4     1187.13      980.17    441.70 o
 -17   5   4      232.84      447.53    341.35 o
 -16   5   4        0.30      -92.83    243.52 o
 -15   5   4    11005.63    11688.47   1277.12 o
 -14   5   4     2969.08     3187.20    325.27 o
 -13   5   4      323.12      412.86    121.20 o
 -12   5   4     2383.59     2216.94    294.63 o
 -11   5   4      380.77      345.43     79.89 o
 -10   5   4      439.79      280.70     73.08 o
  -9   5   4    12593.93    14322.59    774.80 o
  -8   5   4     1301.89     1144.33     96.17 o
  -7   5   4   133372.52   128398.91   7434.76 o
  -6   5   4     1845.08     2004.28    159.36 o
  -5   5   4    30513.95    27143.89   1627.36 o
  -4   5   4       28.50       14.07     23.33 o
  -3   5   4   605028.38   640646.38  37606.04 o
  -2   5   4     1074.07     1214.29     77.10 o
  -1   5   4    12926.62    13447.60    652.98 o
   0   5   4       46.99        8.88     25.02 o
   1   5   4    70490.42    69409.55   3348.45 o
   2   5   4     1214.68     1113.01     76.29 o
   3   5   4    48224.13    46927.24   2411.74 o
   4   5   4     1861.49     2041.27    120.29 o
   5   5   4     2061.01     1949.89    136.52 o
   6   5   4     4843.07     5101.84    293.93 o
   7   5   4   114639.66   114888.03   5931.13 o
   8   5   4      185.27      204.16     63.15 o
   9   5   4    14573.61    16213.80   1002.82 o
  10   5   4      106.14       52.77     80.13 o
  11   5   4     9369.24     9139.42    609.97 o
  12   5   4      253.06      244.10    112.02 o
  13   5   4     8402.79     7455.44    504.73 o
  14   5   4     4111.88     3236.01    358.03 o
  15   5   4      237.96      358.84    168.61 o
  16   5   4      185.59       36.35    180.79 o
  17   5   4     1188.52     1427.07    618.64 o
  18   5   4     2796.53     1992.92    564.43 o
 -18   6   4      252.96     -116.38    367.09 o
 -17   6   4      313.03      395.45    489.30 o
 -16   6   4      346.46      326.36    284.25 o
 -15   6   4     1364.39      894.99    440.39 o
 -14   6   4     7167.81     5791.33    743.31 o
 -13   6   4      118.64      -79.06    125.54 o
 -12   6   4    24195.92    25981.79   1512.84 o
 -11   6   4      880.14      883.03    116.83 o
 -10   6   4    23357.94    23921.06   1507.84 o
  -9   6   4      526.48      524.49     93.54 o
  -8   6   4    34987.56    36490.82   2308.24 o
  -7   6   4     2932.33     3058.57    249.39 o
  -6   6   4      888.63      817.98    121.22 o
  -5   6   4      904.66      825.01     97.62 o
  -4   6   4    34464.11    21579.59   2568.08 o
  -3   6   4       10.19       15.36     26.16 o
  -2   6   4   291491.59   283639.16  16422.89 o
  -1   6   4       91.35       29.38     28.42 o
   0   6   4     4568.51     4376.77    215.88 o
   1   6   4      473.47      346.42     45.97 o
   2   6   4    45574.41    37076.95   2056.90 o
   3   6   4     1317.06     1480.42    101.45 o
   4   6   4    33327.92    33957.02   1677.63 o
   5   6   4     1060.25      955.39     92.92 o
   6   6   4    61026.29    58624.28   2896.23 o
   7   6   4    22764.43    23706.44   1202.02 o
   8   6   4    15448.68    14391.54    779.04 o
   9   6   4     5436.92     5064.34    344.99 o
  10   6   4      416.64      320.62    129.54 o
  11   6   4     2366.50     2640.54    238.54 o
  12   6   4     4995.82     5386.00    471.87 o
  13   6   4     2850.57     3254.89    330.97 o
  14   6   4     7655.23     9487.75    780.96 o
  15   6   4       10.71     -153.80    153.80 o
  16   6   4      241.04      146.51    293.53 o
  17   6   4      429.70      769.82    351.85 o
  18   6   4      334.96     -204.55    334.13 o
 -18   7   4     1516.09     2041.79    551.05 o
 -17   7   4     6777.83     7425.61    945.21 o
 -16   7   4       12.93      240.44    271.95 o
 -15   7   4      358.31      155.51    248.11 o
 -14   7   4      100.57     -131.31    195.24 o
 -13   7   4    15653.41    17423.31   1439.38 o
 -12   7   4     1070.73      745.28    241.65 o
 -11   7   4     1020.20      903.96    134.87 o
 -10   7   4      449.53      426.40    110.93 o
  -9   7   4      226.93      257.38     88.76 o
  -8   7   4       59.83       31.18     66.26 o
  -7   7   4     6019.97     5802.00    447.35 o
  -6   7   4      530.88      461.75     97.58 o
  -5   7   4    24828.46    23876.56   1576.15 o
  -4   7   4      331.28      221.32     41.17 o
  -3   7   4    72500.89    67137.84   3848.51 o
  -2   7   4      621.74      587.92     60.94 o
  -1   7   4    28602.29    28715.55   1387.80 o
   0   7   4     1254.42     1319.10     97.18 o
   1   7   4    11383.77    12134.72    592.55 o
   2   7   4       90.30       94.95     39.24 o
   3   7   4     1581.17     2274.50    167.31 o
   4   7   4        0.26       10.97     39.42 o
   5   7   4    33779.27    33808.51   1844.33 o
   6   7   4       38.63       27.80     47.75 o
   7   7   4    52064.46    56526.36   2995.79 o
   8   7   4     4541.99     4839.25    332.26 o
   9   7   4     2377.76     2188.26    191.87 o
  10   7   4      975.17      936.58    137.66 o
  11   7   4     1951.45     1956.14    193.43 o
  12   7   4     3914.87     4079.02    371.17 o
  13   7   4     1507.12     1989.62    228.44 o
  14   7   4      271.57      117.75    150.41 o
  15   7   4      290.34      151.55    273.27 o
  16   7   4      901.05      827.27    358.99 o
  17   7   4     5404.46     6131.69   1477.30 o
 -17   8   4     1018.76      179.51    372.26 o
 -16   8   4       16.34      314.82    266.11 o
 -15   8   4      133.34      102.04    251.74 o
 -14   8   4    21152.01    22573.90   2001.38 o
 -13   8   4     1255.11     1253.76    247.10 o
 -12   8   4      731.34      887.97    231.97 o
 -11   8   4     1883.11     1711.17    221.32 o
 -10   8   4       48.44      -99.31     99.31 o
  -9   8   4       48.61       90.48     99.74 o
  -8   8   4     1255.27     1518.28    189.98 o
  -7   8   4      922.35      723.22    151.15 o
  -6   8   4     7727.09     7761.95    595.65 o
  -5   8   4      708.40      682.26    110.90 o
  -4   8   4     1382.19     1294.91     97.30 o
  -3   8   4      125.71       85.97     33.43 o
  -2   8   4    20977.26    19621.51    919.58 o
  -1   8   4        7.05        5.66     33.97 o
   0   8   4    16342.70    16931.53    788.16 o
   1   8   4      327.05      302.73     46.53 o
   2   8   4    18756.30    17850.30    855.00 o
   3   8   4      145.94       66.69     39.12 o
   4   8   4      778.56     1138.64    102.86 o
   5   8   4     1189.85     1085.54    105.37 o
   6   8   4    29800.06    30850.17   1605.26 o
   7   8   4       63.84       34.86     57.95 o
   8   8   4    17880.56    16241.09    992.92 o
   9   8   4     1521.89     1317.08    267.06 o
  10   8   4     4952.10     5337.85    338.37 o
  11   8   4      554.45      631.65    123.41 o
  12   8   4    17603.07    17616.98   1128.06 o
  13   8   4     9420.21    10089.33    635.08 o
  14   8   4      366.28        2.15    219.22 o
  15   8   4      572.23      703.14    332.52 o
  16   8   4     1894.00     1946.79    464.31 o
  17   8   4    10135.05    11898.03   1571.56 o
 -17   9   4     1390.93     1251.99    475.29 o
 -16   9   4       31.96      249.85    297.04 o
 -15   9   4      263.53      435.16    270.70 o
 -14   9   4     2306.85     1999.76    486.97 o
 -13   9   4     5613.93     5569.33    474.25 o
 -12   9   4       59.21     -115.68    123.29 o
 -11   9   4      230.78      165.14    122.21 o
 -10   9   4      496.81      349.73    135.23 o
  -9   9   4     5443.37     4777.33    438.27 o
  -8   9   4      321.56      274.70    141.21 o
  -7   9   4       11.59      141.60     90.63 o
  -6   9   4        2.16       21.10     64.66 o
  -5   9   4     7884.20     7624.29    452.80 o
  -4   9   4      690.35      584.45     71.49 o
  -3   9   4    12241.22    11751.66    610.11 o
  -2   9   4       25.90       18.74     37.90 o
  -1   9   4     2838.06     2902.97    180.82 o
   0   9   4      482.60      541.59     68.18 o
   1   9   4     1240.86     1223.97    135.26 o
   2   9   4      705.64      600.00     66.24 o
   3   9   4     2810.07     3779.56    286.61 o
   4   9   4      394.33      566.36     76.64 o
   5   9   4      238.80      258.62     60.56 o
   6   9   4     2379.21     2490.60    165.91 o
   7   9   4      181.05      271.61    103.31 o
   8   9   4     1913.86     1786.68    241.47 o
   9   9   4     6010.98     6949.13    438.19 o
  10   9   4        4.23      -55.07     88.06 o
  11   9   4      597.12      411.21    124.29 o
  12   9   4     2460.51     2068.82    267.42 o
  13   9   4     9893.85     9694.51    774.83 o
  14   9   4      917.66     1088.28    264.88 o
  15   9   4       81.92     -248.11    260.13 o
  16   9   4      249.32     -254.63    280.02 o
  17   9   4     4883.44     4298.09   1103.39 o
 -17  10   4       98.81     -132.97    383.76 o
 -16  10   4     2411.76     2753.42    546.17 o
 -15  10   4       22.90     -145.97    262.13 o
 -14  10   4      283.23     -114.16    222.00 o
 -13  10   4        1.45      -78.66    165.48 o
 -12  10   4     3262.44     3667.19    356.80 o
 -11  10   4      432.80      565.21    146.33 o
 -10  10   4     3559.07     3680.27    363.61 o
  -9  10   4      278.34       82.14    113.43 o
  -8  10   4    13581.03    13366.69    980.37 o
  -7  10   4      219.99      181.28     97.85 o
  -6  10   4    22375.44    24752.40   1689.57 o
  -5  10   4        7.41      -39.07     46.80 o
  -4  10   4    35104.32    35353.43   1995.93 o
  -3  10   4       78.44       36.67     38.86 o
  -2  10   4    49102.04    39348.49   2009.36 o
  -1  10   4     1201.42     1057.34     88.41 o
   0  10   4    32215.43    34486.95   1640.62 o
   1  10   4     2366.86     2503.61    145.42 o
   2  10   4    98396.37    61076.69   4317.62 o
   3  10   4     2096.64     2014.16    130.11 o
   4  10   4    18239.70    17352.04    949.55 o
   5  10   4     2961.18     2675.97    217.54 o
   6  10   4    35546.65    33496.27   2014.62 o
   7  10   4      430.15      295.22     80.40 o
   8  10   4     1098.17     1171.90    219.32 o
   9  10   4      590.25      471.65    102.91 o
  10  10   4     9065.23     7874.53    508.77 o
  11  10   4      399.95      245.86    144.07 o
  12  10   4      252.09       42.70    158.69 o
  13  10   4      214.97      141.80    182.99 o
  14  10   4      364.56       73.67    200.14 o
  15  10   4      357.87      312.30    276.75 o
  16  10   4     1010.97     1185.80    427.56 o
  17  10   4      757.05     1171.01    504.53 o
 -17  11   4      511.02      197.60    648.38 o
 -16  11   4     1390.25     1535.53    535.58 o
 -15  11   4     4635.45     4025.57    670.57 o
 -14  11   4      412.71      380.55    245.96 o
 -13  11   4     2617.72     3134.54    437.18 o
 -12  11   4      992.80      725.34    195.20 o
 -11  11   4    21948.91    21101.26   1413.32 o
 -10  11   4      283.66      151.01    132.33 o
  -9  11   4      228.40      191.72    120.07 o
  -8  11   4     1112.19      711.01    152.10 o
  -7  11   4    35127.45    36288.84   2435.83 o
  -6  11   4       44.55      228.41    108.52 o
  -5  11   4    11506.76    11616.41    645.30 o
  -4  11   4      255.75      278.14     53.85 o
  -3  11   4    34243.10    33032.23   1818.17 o
  -2  11   4        1.09       16.87     45.43 o
  -1  11   4    43993.11    43261.58   2224.27 o
   0  11   4      241.35      172.16     56.82 o
   1  11   4   125136.37   125364.58   7221.77 o
   2  11   4     2217.07     2429.90    151.53 o
   3  11   4    21969.74    23756.87   1165.75 o
   4  11   4     1076.98     1137.55    103.27 o
   5  11   4    50323.48    54908.52   3144.58 o
   6  11   4     6919.74     7490.21    489.28 o
   7  11   4     3578.32     4028.49    300.87 o
   8  11   4      339.69      492.09    124.21 o
   9  11   4     1211.96     1145.85    136.29 o
  10  11   4     3561.52     3311.85    322.76 o
  11  11   4     8705.59    10927.52    864.97 o
  12  11   4      575.10      559.35    187.52 o
  13  11   4     5387.30     5065.23    508.48 o
  14  11   4      237.50      416.81    228.69 o
  15  11   4     3904.78     3089.19    716.14 o
  16  11   4      155.46     -336.65    370.36 o
 -16  12   4    12126.29    13073.76   1741.14 o
 -15  12   4      396.96      537.12    317.59 o
 -14  12   4      878.94     1288.29    312.23 o
 -13  12   4       97.24      155.26    201.34 o
 -12  12   4      346.65      419.51    186.48 o
 -11  12   4       44.14      -59.26    138.62 o
 -10  12   4    14629.00    14953.16   1037.77 o
  -9  12   4      145.13      -83.76    126.06 o
  -8  12   4       82.65      -48.47    112.96 o
  -7  12   4      236.03        8.47    104.70 o
  -6  12   4    30494.73    30641.42   2020.42 o
  -5  12   4        1.44       66.90     63.99 o
  -4  12   4      802.95      753.35    116.72 o
  -3  12   4      168.80       89.60     53.87 o
  -2  12   4       32.02      -10.63     53.92 o
  -1  12   4      933.08      924.23     88.76 o
   0  12   4    26211.49    27041.42   1290.28 o
   1  12   4       40.86       48.37     53.41 o
   2  12   4     4103.37     3647.91    282.23 o
   3  12   4     1054.05      987.67     98.76 o
   4  12   4    11414.87    10818.89    605.79 o
   5  12   4     1156.42     1259.62    133.27 o
   6  12   4     6210.92     6378.97    404.39 o
   7  12   4       45.36        8.49     77.67 o
   8  12   4     4708.52     4846.88    340.05 o
   9  12   4      234.35       60.13    117.99 o
  10  12   4    22009.03    22801.63   1620.11 o
  11  12   4      680.55      269.56    174.21 o
  12  12   4     1153.36      633.38    213.62 o
  13  12   4       32.77     -102.65    193.00 o
  14  12   4     4657.79     6496.72    603.09 o
  15  12   4     1824.97     1603.34    479.26 o
  16  12   4     1063.77     2005.52    646.67 o
 -16  13   4      149.04      -75.46    455.87 o
 -15  13   4    12574.16    14247.69   1441.24 o
 -14  13   4     2163.51     2165.26    341.22 o
 -13  13   4       64.04      159.57    207.84 o
 -12  13   4      542.81      179.40    176.44 o
 -11  13   4      308.68      175.07    168.40 o
 -10  13   4     1322.15     1054.15    198.39 o
  -9  13   4     5831.25     5139.80    486.69 o
  -8  13   4      249.90       89.38    126.65 o
  -7  13   4    25383.31    25222.88   1735.03 o
  -6  13   4       57.04       31.48    101.95 o
  -5  13   4    18555.17    18213.37   1106.42 o
  -4  13   4        6.71      -59.11     59.11 o
  -3  13   4    82063.23    79679.63   4976.65 o
  -2  13   4      313.16      147.41     87.08 o
  -1  13   4      901.77     1049.15    119.11 o
   0  13   4        0.84      -41.02     55.22 o
   1  13   4    12192.49    12360.14    625.73 o
   2  13   4     3268.86     3584.79    232.36 o
   3  13   4    13868.54    14315.84    794.17 o
   4  13   4      414.94      285.62     84.06 o
   5  13   4     2928.51     3739.00    284.92 o
   6  13   4     1647.72     1538.89    201.34 o
   7  13   4    19065.42    18666.15   1117.65 o
   8  13   4       75.82      -88.58     94.68 o
   9  13   4    19350.74    19910.32   1321.79 o
  10  13   4      879.28      714.73    238.36 o
  11  13   4        4.13       90.74    175.59 o
  12  13   4        0.04      -53.22    182.60 o
  13  13   4     3433.04     3851.98    431.82 o
  14  13   4     4311.25     4186.45    482.86 o
  15  13   4     2467.12     1345.26    402.30 o
 -15  14   4      659.86     1056.83    453.16 o
 -14  14   4    14160.66    16592.30   1252.57 o
 -13  14   4        0.16     -168.47    200.21 o
 -12  14   4     6861.00     6681.48    639.48 o
 -11  14   4        2.18       31.67    161.13 o
 -10  14   4    15192.81    15681.54   1068.92 o
  -9  14   4        1.26      -63.03    138.62 o
  -8  14   4    19242.64    17764.04   1286.09 o
  -7  14   4     1005.33      975.78    189.12 o
  -6  14   4      732.38      879.76    148.24 o
  -5  14   4        2.33      -77.83     77.83 o
  -4  14   4       10.13       91.82     71.62 o
  -3  14   4      278.31      366.77     87.90 o
  -2  14   4    34117.38    33973.60   1826.05 o
  -1  14   4       36.28       39.24     70.77 o
   0  14   4    24529.50    25815.38   1410.40 o
   1  14   4       54.35      -43.62     61.34 o
   2  14   4    69402.66    70930.09   3729.23 o
   3  14   4      295.34      339.52     98.68 o
   4  14   4    21266.88    22338.31   1276.56 o
   5  14   4     1063.30     1151.51    135.15 o
   6  14   4    14030.53    14360.80    806.18 o
   7  14   4     2023.65     2027.68    195.31 o
   8  14   4     3214.98     2815.02    350.23 o
   9  14   4     2086.68     1951.61    396.88 o
  10  14   4     2058.02     1801.84    285.55 o
  11  14   4      619.39      504.45    211.28 o
  12  14   4      187.32       64.73    195.05 o
  13  14   4      866.64      608.87    255.89 o
  14  14   4     5591.06     7864.71    846.64 o
  15  14   4       99.50      348.55    312.69 o
 -15  15   4       30.95     -333.28    333.28 o
 -14  15   4       54.94      259.34    270.79 o
 -13  15   4       36.32      -63.11    224.81 o
 -12  15   4        1.78       74.33    189.04 o
 -11  15   4        7.46       59.65    169.66 o
 -10  15   4      369.61      222.70    166.72 o
  -9  15   4     1028.51     1082.14    208.11 o
  -8  15   4       92.13       34.07    141.84 o
  -7  15   4     1433.87     1373.98    303.26 o
  -6  15   4      602.09      437.97    153.69 o
  -5  15   4    15184.68    15138.34   1002.04 o
  -4  15   4      315.44      196.84     85.38 o
  -3  15   4     1536.97     1412.54    144.82 o
  -2  15   4      376.97      320.33     88.95 o
  -1  15   4    11764.49    13899.54    781.34 o
   0  15   4      128.00      109.39     84.72 o
   1  15   4      978.11     1106.82    138.65 o
   2  15   4       51.57       -7.88     83.69 o
   3  15   4     1745.12     1214.05    138.23 o
   4  15   4        7.84      -52.61     82.00 o
   5  15   4     6905.44     7350.77    452.03 o
   6  15   4      530.62      360.73    112.08 o
   7  15   4     1228.24     1101.65    154.81 o
   8  15   4       15.73      -59.69    131.85 o
   9  15   4     3147.82     3307.55    396.90 o
  10  15   4      438.47      264.39    211.11 o
  11  15   4     1289.53     1122.49    267.45 o
  12  15   4      161.83       85.06    206.19 o
  13  15   4       88.66       24.93    234.43 o
  14  15   4       27.50      149.85    268.65 o
 -14  16   4     4010.90     3900.37    527.68 o
 -13  16   4      740.38      777.35    284.22 o
 -12  16   4     2375.95     2389.25    357.35 o
 -11  16   4      436.34      246.53    198.21 o
 -10  16   4     1314.04     1369.75    252.37 o
  -9  16   4      286.62      300.36    170.78 o
  -8  16   4     9978.47    10221.90    814.42 o
  -7  16   4     1361.23     1207.11    285.39 o
  -6  16   4     3940.78     3813.74    543.41 o
  -5  16   4       89.92       77.51     89.01 o
  -4  16   4     5916.07     6041.14    373.89 o
  -3  16   4        2.96       70.06     84.72 o
  -2  16   4    23996.60    24534.12   1433.71 o
  -1  16   4      347.95      382.79    103.36 o
   0  16   4      829.30      312.51    126.86 o
   1  16   4     1274.88      702.21    144.33 o
   2  16   4    40551.46    37229.07   2105.57 o
   3  16   4       15.11       51.17     88.65 o
   4  16   4      892.82      588.08    118.90 o
   5  16   4      256.01      331.94    108.45 o
   6  16   4     8069.23     7896.51    536.41 o
   7  16   4      487.42      354.64    132.44 o
   8  16   4      591.53      396.59    184.88 o
   9  16   4      596.72      597.87    217.44 o
  10  16   4      310.49       45.30    183.27 o
  11  16   4      741.29      600.81    246.74 o
  12  16   4       83.75      118.93    230.16 o
  13  16   4     2117.14     2086.68    373.11 o
  14  16   4      660.96      629.77    315.06 o
 -13  17   4      555.84      629.41    283.08 o
 -12  17   4      645.53      531.06    276.29 o
 -11  17   4       98.80       98.07    205.90 o
 -10  17   4      182.22       76.76    179.94 o
  -9  17   4     4401.66     3901.83    585.29 o
  -8  17   4       51.69      116.03    160.13 o
  -7  17   4    18378.35    20651.78   1476.07 o
  -6  17   4      275.88      334.14    167.79 o
  -5  17   4    13342.49    14728.68   1027.64 o
  -4  17   4       32.20      -73.55     94.00 o
  -3  17   4    23065.66    23892.48   1573.99 o
  -2  17   4       63.25      147.08    101.81 o
  -1  17   4    10929.88    11809.43    990.68 o
   0  17   4       46.86       39.94    114.44 o
   1  17   4     2843.62     2622.87    268.27 o
   2  17   4      377.39      167.03    114.75 o
   3  17   4      213.01      266.75    122.75 o
   4  17   4     1409.56     1517.50    183.33 o
   5  17   4     2265.33     2626.65    238.34 o
   6  17   4      983.68     1029.91    233.24 o
   7  17   4     3986.49     3689.51    363.19 o
   8  17   4      455.54      277.16    186.90 o
   9  17   4     4180.87     4910.04    485.03 o
  10  17   4        6.51     -174.63    187.36 o
  11  17   4     1102.89     1301.91    291.28 o
  12  17   4       52.57     -110.60    234.29 o
  13  17   4     1116.80      810.28    322.68 o
 -13  18   4       85.73      200.28    310.21 o
 -12  18   4      203.57     -113.61    245.90 o
 -11  18   4      116.07     -155.73    225.59 o
 -10  18   4     4559.27     3514.84    436.56 o
  -9  18   4      221.22      163.33    195.37 o
  -8  18   4      214.82      -76.63    176.64 o
  -7  18   4      113.62      210.92    171.78 o
  -6  18   4    12546.85    12879.72    993.70 o
  -5  18   4      486.60      478.52    194.19 o
  -4  18   4     7523.14     8224.37    630.04 o
  -3  18   4       43.09      143.24    117.14 o
  -2  18   4     2031.99     1841.72    314.41 o
  -1  18   4        1.82      -45.96    119.80 o
   0  18   4    17938.11    20429.86   1496.22 o
   1  18   4       65.71       79.35    124.29 o
   2  18   4     3948.54     3274.92    312.39 o
   3  18   4        6.42       75.86    127.32 o
   4  18   4    10504.25    10801.04    740.83 o
   5  18   4     1662.47     1808.04    290.90 o
   6  18   4     4013.87     4116.93    323.55 o
   7  18   4      555.74      477.44    198.67 o
   8  18   4      243.04      195.89    197.09 o
   9  18   4     1204.72     1117.51    265.02 o
  10  18   4     3475.11     3821.56    447.68 o
  11  18   4      110.70        5.54    237.24 o
  12  18   4      408.22       89.97    265.17 o
  13  18   4       42.62      263.82    401.98 o
 -12  19   4       27.78       92.36    309.52 o
 -11  19   4     8326.46     8774.30   1044.33 o
 -10  19   4       74.08      -62.69    219.97 o
  -9  19   4      209.94       22.76    207.68 o
  -8  19   4      398.38      517.71    217.75 o
  -7  19   4    11903.73    12863.61    935.85 o
  -6  19   4       97.64      184.54    199.51 o
  -5  19   4    10127.84    11137.18   1017.64 o
  -4  19   4       25.62      -80.91    133.81 o
  -3  19   4     8963.74     8789.54    657.48 o
  -2  19   4       20.07      132.61    138.40 o
  -1  19   4    12465.21    10828.81    800.31 o
   0  19   4       73.65      -28.00    131.14 o
   1  19   4    19456.09    21970.83   1628.00 o
   2  19   4      673.18      467.33    165.59 o
   3  19   4     3024.39     2518.77    290.42 o
   4  19   4       96.14      253.37    132.41 o
   5  19   4    15468.48    15319.91   1074.24 o
   6  19   4     2083.26     1753.77    388.60 o
   7  19   4      519.77      464.06    244.15 o
   8  19   4      187.11       61.01    222.50 o
   9  19   4      856.53      424.50    244.33 o
  10  19   4     2099.86     1540.89    331.19 o
  11  19   4     4790.56     3708.05    606.98 o
  12  19   4      268.20     -101.54    306.90 o
 -11  20   4      153.93      277.60    314.55 o
 -10  20   4     3143.96     3356.54    486.94 o
  -9  20   4        0.65     -198.09    223.00 o
  -8  20   4       57.95     -138.33    223.28 o
  -7  20   4        7.61     -198.54    202.37 o
  -6  20   4     4408.36     3925.88    839.31 o
  -5  20   4        3.89      -28.28    220.44 o
  -4  20   4     1079.36      584.81    191.37 o
  -3  20   4       38.62      -70.66    138.84 o
  -2  20   4     2225.83     2313.20    285.79 o
  -1  20   4       58.22      -35.42    148.62 o
   0  20   4     4723.13     5238.81    517.22 o
   1  20   4      110.37      160.62    153.87 o
   2  20   4     1365.05     1038.24    194.66 o
   3  20   4       93.92       -0.62    144.22 o
   4  20   4     1047.33      738.93    179.40 o
   5  20   4      495.53      505.09    194.42 o
   6  20   4     7162.74     7054.60    916.67 o
   7  20   4       71.18      106.74    273.74 o
   8  20   4      362.24      251.20    301.53 o
   9  20   4       49.71      -57.21    260.43 o
  10  20   4     8193.04     9158.40   1031.13 o
  11  20   4      473.32      316.54    343.82 o
 -10  21   4       41.63      244.68    353.27 o
  -9  21   4     1628.34     1954.66    513.44 o
  -8  21   4       95.99      148.51    284.02 o
  -7  21   4     1866.47     1792.99    433.68 o
  -6  21   4       37.10     -114.63    246.28 o
  -5  21   4     2834.92     3681.92    535.73 o
  -4  21   4      149.61      206.22    233.58 o
  -3  21   4     5674.75     6540.33    550.67 o
  -2  21   4        0.82     -146.92    146.92 o
  -1  21   4      178.86       -1.26    150.80 o
   0  21   4        1.19      -84.56    146.15 o
   1  21   4     1511.26     1732.25    234.39 o
   2  21   4      127.04       -6.54    152.72 o
   3  21   4     1439.39     1383.63    226.09 o
   4  21   4        1.06     -172.06    172.06 o
   5  21   4     1870.96     1217.66    364.35 o
   6  21   4        1.50       13.32    280.17 o
   7  21   4     1308.35      426.01    351.59 o
   8  21   4        6.99      234.20    356.91 o
   9  21   4     5217.50     4058.96    791.98 o
  10  21   4      228.56       67.56    481.65 o
  -9  22   4       53.51     -174.30    407.49 o
  -8  22   4      231.79      143.84    411.58 o
  -7  22   4       19.35     -175.80    285.59 o
  -6  22   4      380.77      254.35    308.30 o
  -5  22   4       21.89     -167.79    243.16 o
  -4  22   4      554.43      891.38    313.42 o
  -3  22   4       31.59      -48.72    191.78 o
  -2  22   4     2338.74     1809.64    254.74 o
  -1  22   4      277.77      117.42    170.05 o
   0  22   4     4268.98     4747.06    433.56 o
   1  22   4        1.46      190.26    172.20 o
   2  22   4     9685.29    10470.95    814.79 o
   3  22   4       99.71      317.42    201.50 o
   4  22   4     5178.52     7484.62   1016.69 o
   5  22   4        4.76      345.96    337.75 o
   6  22   4     4374.57     4603.71    709.14 o
   7  22   4       24.16      356.20    396.55 o
   8  22   4     5671.15     6203.88   1154.85 o
  -7  23   4      944.73     1024.58    508.06 o
  -6  23   4      525.39       97.32    384.82 o
  -5  23   4     2463.54     3282.55    753.44 o
  -4  23   4      333.94       72.20    273.26 o
  -3  23   4     3281.33     2633.39    552.50 o
  -2  23   4      189.49      214.65    198.85 o
  -1  23   4     1381.54     1280.96    358.50 o
   0  23   4       80.71      -90.35    173.37 o
   1  23   4      169.54      162.05    196.77 o
   2  23   4       10.39      -37.57    216.74 o
   3  23   4     2307.80     2309.56    430.39 o
   4  23   4       62.38     -285.35    285.35 o
   5  23   4       91.52     -353.31    353.31 o
   6  23   4      121.25      154.65    413.00 o
   7  23   4     2436.98     1386.00   1110.41 o
  -5  24   4        0.12      161.34    420.94 o
  -4  24   4     5530.44     5533.81    940.03 o
  -3  24   4      100.19      234.74    394.61 o
  -2  24   4    16362.19    17603.63   1617.64 o
  -1  24   4      170.82      414.23    244.26 o
   0  24   4      173.02      424.76    235.20 o
   1  24   4      942.00     1264.89    352.75 o
   2  24   4    12597.00    15343.79   1116.02 o
   3  24   4        0.09     -269.85    269.85 o
   4  24   4        0.71     -147.57    385.52 o
   5  24   4      335.41      750.26    486.83 o
  -1  25   4      613.10      283.78    305.33 o
   0  25   4       40.45     -114.97    266.31 o
   1  25   4     1396.95     1084.54    330.21 o
 -18   1   5     1351.96      923.67    278.28 o
 -17   1   5      330.59      -80.62    176.69 o
 -16   1   5     1450.92     1491.54    238.99 o
 -15   1   5      663.05      409.94    156.24 o
 -14   1   5       70.36      194.02    128.27 o
 -13   1   5      154.06      143.57    116.17 o
 -12   1   5     2759.52     2718.17    255.34 o
 -11   1   5    13576.12    12607.27    854.02 o
 -10   1   5      296.76      187.08     68.37 o
  -9   1   5    14282.98    15875.59    775.21 o
  -8   1   5      809.05      835.01     77.40 o
  -7   1   5    29634.26    29329.17   1633.00 o
  -6   1   5      222.94      278.92     38.97 o
  -5   1   5     1557.23     1365.74    111.32 o
  -4   1   5        1.87       -3.85     23.09 o
  -3   1   5    67185.73    66138.23   3045.43 o
  -2   1   5        4.55      -19.87     19.87 o
  -1   1   5    24572.37    28030.56   1227.09 o
   0   1   5      116.08       41.36     23.36 o
   1   1   5   111278.20   119958.09   5280.46 o
   2   1   5     1654.01     1465.29     86.45 o
   3   1   5    17662.48    16471.74    759.15 o
   4   1   5     3620.43     3824.70    184.07 o
   5   1   5     2425.98     2544.06    139.71 o
   6   1   5     3925.04     4456.26    232.41 o
   7   1   5     5356.93     5232.75    273.53 o
   8   1   5    17758.82    20168.61    984.11 o
   9   1   5    30781.28    32041.58   1708.33 o
  10   1   5      568.95      451.82     87.70 o
  11   1   5      145.92      227.20    102.52 o
  12   1   5     7852.07     7993.82    724.56 o
  13   1   5    41003.43    40861.98   3103.51 o
  14   1   5     6815.48     6157.01    595.28 o
  15   1   5       72.73      122.04    163.46 o
  16   1   5     1249.62     1382.34    258.82 o
  17   1   5    13237.19    15247.23   1666.18 o
  18   1   5     7118.98     7372.72    631.30 o
 -18   2   5     7268.43     7038.72   1206.34 o
 -17   2   5      300.40      136.33    191.70 o
 -16   2   5      272.34      -70.07    162.67 o
 -15   2   5       51.34      170.22    134.45 o
 -14   2   5      328.40      143.79    139.74 o
 -13   2   5       60.35      101.55    109.49 o
 -12   2   5      261.62      180.93    105.81 o
 -11   2   5      396.39      581.99    100.48 o
 -10   2   5    10523.63    10463.12    583.48 o
  -9   2   5      295.40      208.10     57.17 o
  -8   2   5     5776.98     6095.32    371.23 o
  -7   2   5      799.07      883.51    120.94 o
  -6   2   5     1637.40     2036.90    184.00 o
  -5   2   5      132.41      102.63     38.16 o
  -4   2   5    15643.43    14576.52    767.00 o
  -3   2   5      153.07      160.95     28.27 o
  -2   2   5      215.17      231.89     28.04 o
  -1   2   5      399.51      369.82     33.30 o
   0   2   5     9258.46     8649.48    388.89 o
   1   2   5      970.93     1149.73     73.81 o
   2   2   5     8224.15     8806.76    418.23 o
   3   2   5     2466.29     2163.40    116.96 o
   4   2   5    79276.52    80624.71   3635.64 o
   5   2   5      182.33      191.08     39.00 o
   6   2   5    18884.41    19110.19    893.21 o
   7   2   5     2885.86     2970.61    175.09 o
   8   2   5   127219.91   122476.40   6687.08 o
   9   2   5     6815.67     7733.88    405.56 o
  10   2   5     4953.44     5612.99    339.56 o
  11   2   5       33.61       33.90     87.89 o
  12   2   5    29773.98    31376.57   2054.57 o
  13   2   5    17636.33    18486.38   1795.56 o
  14   2   5    10800.80    10532.39    909.55 o
  15   2   5      348.52      398.68    188.21 o
  16   2   5      192.46      328.60    180.95 o
  17   2   5    10066.06    12188.11    944.35 o
  18   2   5     9450.68    12708.76   1590.73 o
 -18   3   5      209.96     -103.54    298.05 o
 -17   3   5    11417.44    11035.91   1233.17 o
 -16   3   5     2042.46     1506.97    354.84 o
 -15   3   5      459.83      675.94    181.25 o
 -14   3   5      259.05      278.84    128.49 o
 -13   3   5     8665.45     9634.34   1027.88 o
 -12   3   5     3278.13     3484.43    286.00 o
 -11   3   5    18743.63    17776.85   1100.91 o
 -10   3   5       58.70       53.58     65.52 o
  -9   3   5     3545.47     4321.30    253.53 o
  -8   3   5     1364.06     1300.76    114.75 o
  -7   3   5   129289.42   111337.67   6467.44 o
  -6   3   5      384.02      206.61     43.66 o
  -5   3   5    10203.80    10428.29    500.00 o
  -4   3   5      104.93      125.91     29.75 o
  -3   3   5   153903.88   160652.20   8224.73 o
  -2   3   5      853.15      936.31     79.80 o
  -1   3   5    47512.07    49272.80   2213.55 o
   0   3   5      694.06      678.05     52.36 o
   1   3   5     3392.49     4061.80    203.48 o
   2   3   5     2109.94     2058.93    117.14 o
   3   3   5    95543.56    95840.96   4787.30 o
   4   3   5       10.88      -27.63     27.63 o
   5   3   5    11525.96    11130.77    554.74 o
   6   3   5      194.23       80.17     43.35 o
   7   3   5    12975.67    13100.93    680.63 o
   8   3   5     1474.64     1712.06    152.26 o
   9   3   5      248.07      336.29     70.92 o
  10   3   5     2290.69     2474.89    218.70 o
  11   3   5       34.24      -50.31     87.81 o
  12   3   5      829.49      639.18    176.25 o
  13   3   5     5035.20     7165.65    880.56 o
  14   3   5       32.07     -208.78    224.87 o
  15   3   5     2766.20     2266.75    313.51 o
  16   3   5      233.83      189.38    167.00 o
  17   3   5      750.96      636.14    385.41 o
  18   3   5      416.81     -122.80    250.38 o
 -18   4   5       15.81     -321.71    321.71 o
 -17   4   5     2555.28     3678.51   1313.34 o
 -16   4   5    20649.13    29102.04   4334.28 o
 -15   4   5        1.81        9.32    138.15 o
 -14   4   5     5150.45     5066.96    464.26 o
 -13   4   5     1886.49     1865.85    226.48 o
 -12   4   5   123041.30   121899.20   7019.99 o
 -11   4   5     2724.33     2899.13    292.97 o
 -10   4   5      663.66      639.09     93.00 o
  -9   4   5      155.83      181.25     59.34 o
  -8   4   5    69530.59    65074.88   3791.95 o
  -7   4   5     3294.39     3734.64    258.02 o
  -6   4   5    99909.23    98928.41   5722.77 o
  -5   4   5       44.63      -27.29     27.29 o
  -4   4   5    73611.45    69261.18   3461.64 o
  -3   4   5      954.24     1014.11     67.98 o
  -2   4   5   419775.31   451938.91  21627.49 o
  -1   4   5      116.97       60.49     24.99 o
   0   4   5     9868.74    10480.85    470.75 o
   1   4   5      724.84      723.56     58.95 o
   2   4   5    49809.91    44289.32   2297.56 o
   3   4   5     2866.63     2785.84    157.29 o
   4   4   5     1693.03     1878.31    143.14 o
   5   4   5      781.71      763.80     97.22 o
   6   4   5      706.06      721.57     77.47 o
   7   4   5     3846.95     4245.82    226.48 o
   8   4   5      145.96       85.67     59.53 o
   9   4   5     2248.75     2346.76    233.14 o
  10   4   5    17267.39    16325.96    970.10 o
  11   4   5      128.18        6.71     92.42 o
  12   4   5        1.89      -22.02     99.29 o
  13   4   5     2399.24     2263.45    360.69 o
  14   4   5     1712.69     1100.13    357.68 o
  15   4   5      233.24      127.77    165.53 o
  16   4   5      493.42      674.33    203.11 o
  17   4   5     2021.74     2491.41    604.26 o
  18   4   5        3.72     -276.27    280.71 o
 -18   5   5       15.29     -199.94    339.35 o
 -17   5   5     7921.49     7245.87   1142.59 o
 -16   5   5      897.24     1180.92    372.19 o
 -15   5   5       11.20      381.99    243.31 o
 -14   5   5       13.39      146.37    141.88 o
 -13   5   5    12750.14    11790.76    928.29 o
 -12   5   5     2907.40     2749.61    250.99 o
 -11   5   5    27141.17    27709.24   1760.62 o
 -10   5   5       35.17       60.71     62.26 o
  -9   5   5     5683.14     5588.51    327.82 o
  -8   5   5      622.19      497.10     62.38 o
  -7   5   5    88675.74    93792.20   5777.78 o
  -6   5   5      336.25      287.91     43.34 o
  -5   5   5     7896.79     8020.07    434.18 o
  -4   5   5      676.73      679.89     53.43 o
  -3   5   5   424294.00   449255.66  24011.60 o
  -2   5   5     1410.46     1522.21     90.30 o
  -1   5   5      133.69       48.71     28.49 o
   0   5   5        1.15      -29.07     29.76 o
   1   5   5      547.99     1076.81     77.40 o
   2   5   5        4.44      -27.92     29.19 o
   3   5   5     1469.52     1037.60     97.96 o
   4   5   5        0.25        2.75     33.86 o
   5   5   5     3204.29     3837.96    221.25 o
   6   5   5      231.55      223.87     53.76 o
   7   5   5    25853.83    26255.76   1320.29 o
   8   5   5      737.32      789.47     90.46 o
   9   5   5      787.81      740.11    111.48 o
  10   5   5      194.28      121.29     83.35 o
  11   5   5      580.29      550.03    118.95 o
  12   5   5      350.75      254.82    112.33 o
  13   5   5      161.98      244.76    133.34 o
  14   5   5        0.92     -110.15    145.86 o
  15   5   5       90.09       19.91    176.53 o
  16   5   5       65.78      119.89    183.61 o
  17   5   5       51.80     -233.32    233.32 o
  18   5   5      251.81      497.43    399.54 o
 -18   6   5     2338.83     1416.87    520.85 o
 -17   6   5       77.99       17.36    271.30 o
 -16   6   5      143.98     -231.30    231.30 o
 -15   6   5       38.16      210.17    231.77 o
 -14   6   5     4203.06     3917.60    645.85 o
 -13   6   5      239.06       87.52    143.64 o
 -12   6   5       17.26      152.72    115.68 o
 -11   6   5      693.12      633.94    116.42 o
 -10   6   5      244.93      136.77     73.56 o
  -9   6   5       34.56       50.69     65.52 o
  -8   6   5     5881.46     5523.30    535.20 o
  -7   6   5      283.98      226.16     57.93 o
  -6   6   5     2341.55     2614.03    191.83 o
  -5   6   5      147.62      144.56     54.27 o
  -4   6   5      187.54      260.30     36.23 o
  -3   6   5        8.25        5.17     27.48 o
  -2   6   5      157.21      220.08     38.54 o
  -1   6   5      513.92      564.65     59.63 o
   0   6   5    18125.06    17854.92    997.99 o
   1   6   5      191.11      198.50     49.08 o
   2   6   5     1290.51     2106.16    148.77 o
   3   6   5     2072.36     2046.64    128.73 o
   4   6   5    94882.03    92438.18   5506.52 o
   5   6   5     1371.53     1369.95    106.99 o
   6   6   5     2511.77     2604.97    216.49 o
   7   6   5     2390.69     2101.35    160.93 o
   8   6   5    69999.49    72052.41   3854.71 o
   9   6   5    10266.67    10570.40    650.60 o
  10   6   5     4941.28     4514.39    319.60 o
  11   6   5      241.07      198.93    101.75 o
  12   6   5    23947.67    24040.78   1477.19 o
  13   6   5     7826.02     9430.03    633.24 o
  14   6   5     4045.81     4126.08    396.80 o
  15   6   5      197.76      150.88    181.92 o
  16   6   5     3386.28     3892.68    462.83 o
  17   6   5     5101.55     4775.61    842.16 o
  18   6   5     4494.72     4524.63   1021.31 o
 -18   7   5     1676.88     1752.93    919.79 o
 -17   7   5      558.79      570.73    323.91 o
 -16   7   5      734.18      828.70    323.96 o
 -15   7   5     2700.03     2023.69    422.36 o
 -14   7   5     1404.26     1075.27    439.50 o
 -13   7   5      351.67      276.72    256.02 o
 -12   7   5     2919.32     3304.78    329.76 o
 -11   7   5    10599.07    11568.35    751.48 o
 -10   7   5       91.40       87.65     89.84 o
  -9   7   5     7654.12     7514.17    452.32 o
  -8   7   5        6.41        9.29     65.27 o
  -7   7   5    60811.32    57110.70   3741.00 o
  -6   7   5     1005.43      813.95    124.27 o
  -5   7   5    45690.42    45577.31   2561.88 o
  -4   7   5        4.39       38.87     29.11 o
  -3   7   5   188065.58   189834.73  11589.87 o
  -2   7   5        6.71       14.37     34.38 o
  -1   7   5     7707.83     7217.46    471.15 o
   0   7   5      885.66      995.10    106.97 o
   1   7   5      162.79      369.53     90.59 o
   2   7   5      756.47      727.36     69.05 o
   3   7   5    13437.75    15225.70    697.66 o
   4   7   5     1991.48     2379.56    150.15 o
   5   7   5    43190.75    43508.46   2368.84 o
   6   7   5      638.90      531.76     87.76 o
   7   7   5     1607.11     1739.77    143.94 o
   8   7   5     6730.39     7597.96    488.39 o
   9   7   5    58395.89    59720.80   3510.94 o
  10   7   5     2340.08     2683.42    292.42 o
  11   7   5     4726.50     5107.22    386.58 o
  12   7   5     5309.45     6801.72    666.11 o
  13   7   5    27702.62    29616.34   1679.12 o
  14   7   5     3368.67     2830.18    326.73 o
  15   7   5      462.22      672.38    247.82 o
  16   7   5     1602.36     1384.50    408.38 o
  17   7   5     8188.55     8511.20   1231.46 o
 -17   8   5      110.38      201.74    370.14 o
 -16   8   5      202.90      554.44    314.74 o
 -15   8   5      498.25       13.02    373.45 o
 -14   8   5    11287.91    11632.95   1760.11 o
 -13   8   5      456.06      326.99    181.87 o
 -12   8   5     5684.03     5332.82    449.00 o
 -11   8   5      130.40       76.57    124.05 o
 -10   8   5    15908.45    15878.54   1145.70 o
  -9   8   5      195.27      -32.12    106.02 o
  -8   8   5     4362.76     4152.95    363.39 o
  -7   8   5       38.77      133.90     87.33 o
  -6   8   5      288.11      268.22    122.82 o
  -5   8   5      143.09       84.79     46.05 o
  -4   8   5    29521.40    26682.74   1250.74 o
  -3   8   5       50.57        4.10     32.78 o
  -2   8   5    15351.77    15700.85    770.53 o
  -1   8   5      253.53      242.90     46.80 o
   0   8   5    42709.89    40992.48   2533.38 o
   1   8   5      542.22      390.49     57.01 o
   2   8   5      767.75     1086.25     86.92 o
   3   8   5       14.94      -14.91     39.20 o
   4   8   5     4974.74     4708.82    265.74 o
   5   8   5     3848.82     4549.39    269.29 o
   6   8   5     1932.45     1980.64    152.55 o
   7   8   5      287.17      346.97     76.76 o
   8   8   5     3080.98     3314.97    264.88 o
   9   8   5     1534.39     1612.71    170.56 o
  10   8   5    11116.18    11784.12    737.05 o
  11   8   5      352.98      210.87    114.79 o
  12   8   5      248.68      208.41    134.40 o
  13   8   5      106.30       39.14    124.82 o
  14   8   5      125.53       -7.74    218.29 o
  15   8   5      709.37      608.38    313.98 o
  16   8   5      844.21     1200.62    756.76 o
  17   8   5       90.60     -324.42    324.42 o
 -17   9   5      488.92      317.24    378.55 o
 -16   9   5      465.76      500.28    321.86 o
 -15   9   5     6837.88     6493.55    866.23 o
 -14   9   5       63.18      -88.49    260.36 o
 -13   9   5      135.41      334.94    162.99 o
 -12   9   5     1121.45     1037.27    191.37 o
 -11   9   5    12400.03    12983.80    935.00 o
 -10   9   5      542.29      522.72    167.76 o
  -9   9   5    21047.21    19757.34   1374.43 o
  -8   9   5     2056.02     1911.46    317.87 o
  -7   9   5    16904.68    16332.69   1106.27 o
  -6   9   5      167.01      222.25     90.62 o
  -5   9   5    48362.53    45612.87   2660.87 o
  -4   9   5        1.83       -7.20     35.37 o
  -3   9   5    37782.91    37279.30   1879.58 o
  -2   9   5       60.55       34.19     40.54 o
  -1   9   5     5869.24     6596.50    332.59 o
   0   9   5      282.89      277.47     53.41 o
   1   9   5    61123.51    61756.91   3011.56 o
   2   9   5      418.67      453.59     77.91 o
   3   9   5    26965.36    26629.37   1481.90 o
   4   9   5      568.89      469.58    100.32 o
   5   9   5    15698.52    15649.29    801.25 o
   6   9   5     2946.74     3047.26    214.59 o
   7   9   5     7290.22     6996.76    466.21 o
   8   9   5     9707.90     9925.39    620.51 o
   9   9   5    18900.57    16932.89   1011.19 o
  10   9   5     2320.31     2811.50    357.19 o
  11   9   5     2138.14     2606.65    256.97 o
  12   9   5     5298.61     4841.83    376.61 o
  13   9   5    23867.68    24338.74   1798.02 o
  14   9   5      705.80      475.49    212.37 o
  15   9   5     2295.23     1617.35    569.75 o
  16   9   5       20.99     -273.11    301.09 o
  17   9   5     6587.18     9062.11   1349.62 o
 -17  10   5       16.85       44.88    400.78 o
 -16  10   5     2511.99     2730.75    553.55 o
 -15  10   5      807.66      618.78    331.82 o
 -14  10   5      422.28       -0.49    232.71 o
 -13  10   5       68.50       74.98    167.50 o
 -12  10   5     4597.59     6017.32    700.65 o
 -11  10   5      882.83      594.29    169.83 o
 -10  10   5    10930.17    12030.12   1098.21 o
  -9  10   5      666.18      717.36    159.23 o
  -8  10   5     9372.06     9447.99    722.08 o
  -7  10   5      168.21       -4.49     90.78 o
  -6  10   5      813.20      834.42    124.49 o
  -5  10   5       31.84       59.49     53.92 o
  -4  10   5    41361.43    38559.37   1863.22 o
  -3  10   5        0.42      -10.13     40.04 o
  -2  10   5     1290.79     1462.47    110.16 o
  -1  10   5       82.20        6.87     41.48 o
   0  10   5     9318.54     9919.40    598.78 o
   1  10   5     1293.33     1118.50     96.11 o
   2  10   5    14867.42    15924.84    764.11 o
   3  10   5      784.26      697.15     99.67 o
   4  10   5    16108.87    16459.32    844.91 o
   5  10   5     2386.61     2630.91    191.44 o
   6  10   5    57855.70    56374.19   3741.24 o
   7  10   5      114.02      111.02     82.53 o
   8  10   5    58809.36    57130.80   3281.69 o
   9  10   5     2449.70     2837.11    240.13 o
  10  10   5    15586.52    17237.16   1119.30 o
  11  10   5      676.12      480.11    119.93 o
  12  10   5    12567.98    14041.57   1059.25 o
  13  10   5    10334.43    11597.31    879.26 o
  14  10   5     2144.91     2449.22    451.49 o
  15  10   5      579.84      247.21    311.64 o
  16  10   5       31.66     -375.62    375.62 o
  17  10   5     6454.88     6809.27   1102.07 o
 -16  11   5        0.41      264.69    370.37 o
 -15  11   5     1033.51      908.22    375.45 o
 -14  11   5       18.21     -187.36    220.87 o
 -13  11   5     2007.09     1882.06    373.29 o
 -12  11   5      178.74      200.50    158.64 o
 -11  11   5     3574.81     3819.73    392.46 o
 -10  11   5        0.74        6.88    125.39 o
  -9  11   5      148.99       18.33    114.00 o
  -8  11   5      233.41      166.57    131.28 o
  -7  11   5    29561.48    28570.85   1952.59 o
  -6  11   5        0.96      -77.72     78.11 o
  -5  11   5        7.49       33.31     55.71 o
  -4  11   5      120.50       91.78     48.83 o
  -3  11   5     3237.02     3095.47    255.33 o
  -2  11   5       32.04       24.47     50.35 o
  -1  11   5     8403.45     7921.84    459.98 o
   0  11   5       50.41       24.13     48.82 o
   1  11   5     3800.41     4507.63    253.95 o
   2  11   5       30.51      -43.65     44.53 o
   3  11   5    20999.39    23149.97   1071.24 o
   4  11   5      342.56      334.20     67.94 o
   5  11   5    16445.90    14350.74    852.55 o
   6  11   5      114.27      136.16     88.03 o
   7  11   5     2875.58     2636.95    214.59 o
   8  11   5      643.22      785.35    119.12 o
   9  11   5     4138.47     4455.36    359.12 o
  10  11   5     2112.08     1889.26    196.51 o
  11  11   5     2141.58     1592.21    271.38 o
  12  11   5        1.43       39.42    157.51 o
  13  11   5      385.56      618.51    220.31 o
  14  11   5       23.54       58.31    206.17 o
  15  11   5     1111.68     1089.18    363.93 o
  16  11   5      465.87      508.51    463.79 o
 -16  12   5     6338.59    10081.60   1596.68 o
 -15  12   5       61.21      -30.18    333.71 o
 -14  12   5     2097.96     1531.92    427.73 o
 -13  12   5      695.02      410.99    204.08 o
 -12  12   5    32176.06    32336.14   2115.91 o
 -11  12   5     1596.16     1429.76    232.60 o
 -10  12   5      198.48      321.74    160.48 o
  -9  12   5      266.60      207.86    137.70 o
  -8  12   5    55220.14    57749.43   3803.33 o
  -7  12   5     1583.92     1411.01    205.20 o
  -6  12   5    13436.63    12412.35    907.21 o
  -5  12   5        0.84       31.79     69.21 o
  -4  12   5     3065.37     3457.44    220.16 o
  -3  12   5       11.34      -37.19     56.74 o
  -2  12   5    47805.67    45820.43   2400.09 o
  -1  12   5      152.29      202.94     65.07 o
   0  12   5     5395.71     5398.57    295.64 o
   1  12   5      109.82      108.46     57.61 o
   2  12   5    76261.89    69168.38   3475.73 o
   3  12   5     1149.93     1170.93    135.96 o
   4  12   5     7070.63     6953.73    430.68 o
   5  12   5       44.82       11.59     68.87 o
   6  12   5    10766.39    10542.25    669.71 o
   7  12   5        3.33      -51.44     79.12 o
   8  12   5    14036.29    14248.70    821.94 o
   9  12   5     2072.64     1712.53    178.32 o
  10  12   5      818.18      406.46    150.95 o
  11  12   5      241.63      294.98    174.04 o
  12  12   5     2280.95     1497.63    275.09 o
  13  12   5     2747.23     2976.78    370.23 o
  14  12   5     1398.01      981.67    272.25 o
  15  12   5        4.66     -255.20    255.20 o
  16  12   5      433.32       94.94    430.42 o
 -16  13   5      520.60      628.56    551.93 o
 -15  13   5      406.09      280.84    388.59 o
 -14  13   5       53.56     -119.42    217.05 o
 -13  13   5      324.64      161.54    190.37 o
 -12  13   5     1390.81     1331.41    248.29 o
 -11  13   5     6905.36     8214.79    674.73 o
 -10  13   5       36.56       48.31    145.36 o
  -9  13   5     5908.98     6298.19    537.25 o
  -8  13   5     1766.30     1833.96    247.37 o
  -7  13   5    22078.53    22604.93   1587.43 o
  -6  13   5      195.01      200.80     91.10 o
  -5  13   5      933.03      854.09    124.11 o
  -4  13   5      131.31       63.90     67.72 o
  -3  13   5    11717.15    12157.23    764.61 o
  -2  13   5      347.20      316.39     85.34 o
  -1  13   5      127.05      -23.55     60.79 o
   0  13   5       75.62      135.15     66.52 o
   1  13   5    25750.01    23739.98   1146.82 o
   2  13   5      552.03      425.97    102.56 o
   3  13   5     6708.43     6679.08    428.74 o
   4  13   5       14.90       14.81     71.69 o
   5  13   5     4164.73     4627.46    318.93 o
   6  13   5      828.41      612.43    104.34 o
   7  13   5     2236.92     2009.82    184.18 o
   8  13   5     1818.60     1670.21    182.95 o
   9  13   5     2519.93     2468.99    254.60 o
  10  13   5      649.77      350.22    171.40 o
  11  13   5     2767.98     2859.97    359.08 o
  12  13   5      137.61     -172.77    172.77 o
  13  13   5     1171.39      771.55    268.69 o
  14  13   5       99.65      147.12    237.81 o
  15  13   5     1390.73     1001.65    376.31 o
 -15  14   5        1.03     -349.35    349.35 o
 -14  14   5     2111.60     1681.79    336.23 o
 -13  14   5       54.16      -93.27    194.50 o
 -12  14   5     2977.69     3162.09    397.51 o
 -11  14   5     1060.66     1257.49    341.75 o
 -10  14   5     6212.96     6201.06    542.65 o
  -9  14   5      239.90       62.72    153.97 o
  -8  14   5     2629.17     2796.95    329.03 o
  -7  14   5      534.06      467.26    156.31 o
  -6  14   5     2081.51     2300.99    228.18 o
  -5  14   5        8.03      -60.05     72.81 o
  -4  14   5      228.47      246.07     98.25 o
  -3  14   5      284.54      240.35     83.66 o
  -2  14   5    12171.44    12439.66    833.77 o
  -1  14   5      344.03      375.75     90.73 o
   0  14   5    17142.26    17998.76   1064.19 o
   1  14   5      147.69       50.78     73.05 o
   2  14   5     1138.85      916.52    132.65 o
   3  14   5      112.78       51.81     79.74 o
   4  14   5     7284.58     7738.26    529.57 o
   5  14   5      804.61      575.34    111.44 o
   6  14   5     6480.90     7107.23    452.86 o
   7  14   5      195.43      100.96     90.26 o
   8  14   5      743.82      710.66    131.74 o
   9  14   5     1398.46     1139.78    337.92 o
  10  14   5    13399.89    13992.76   1007.44 o
  11  14   5     1303.09     1256.77    344.61 o
  12  14   5     3203.29     3033.83    472.33 o
  13  14   5     2035.04     2390.60    363.58 o
  14  14   5     2712.01     2371.96    367.07 o
  15  14   5     1919.05     1691.64    416.82 o
 -15  15   5     2461.75     1764.05    540.91 o
 -14  15   5     1459.92     1649.05    377.49 o
 -13  15   5      516.04      479.23    257.01 o
 -12  15   5     1503.65     1456.86    281.24 o
 -11  15   5     5549.63     6448.63    553.56 o
 -10  15   5      166.04      255.23    175.63 o
  -9  15   5    17629.21    19752.08   1408.98 o
  -8  15   5      264.42       23.65    140.12 o
  -7  15   5    50421.84    55493.23   3690.40 o
  -6  15   5      104.82      -10.02    123.73 o
  -5  15   5    28557.21    29111.67   1991.80 o
  -4  15   5       61.74       55.04     79.40 o
  -3  15   5    37605.40    39538.89   2219.28 o
  -2  15   5       16.91      -73.30     73.30 o
  -1  15   5     3522.58     3067.68    324.56 o
   0  15   5      392.97      249.47     96.54 o
   1  15   5      270.65      173.84     96.95 o
   2  15   5      876.58      914.60    136.19 o
   3  15   5       33.80      105.07     83.31 o
   4  15   5     2008.82     2100.10    201.03 o
   5  15   5    27093.32    27004.66   1559.72 o
   6  15   5        0.38       38.24     91.79 o
   7  15   5      659.73      346.76    118.74 o
   8  15   5     2558.63     2337.88    272.13 o
   9  15   5    17963.39    20923.27   1519.84 o
  10  15   5     2578.67     2437.80    339.18 o
  11  15   5     3020.64     3421.08    466.63 o
  12  15   5     1272.22      697.68    334.39 o
  13  15   5     7416.81     8379.27    749.02 o
  14  15   5     2369.70     2962.67    437.93 o
 -14  16   5     9528.66     9622.63    930.59 o
 -13  16   5        0.58      134.23    251.40 o
 -12  16   5     1381.79     1195.92    277.54 o
 -11  16   5        7.12       47.21    191.31 o
 -10  16   5    15077.76    15750.85   1114.65 o
  -9  16   5      171.16      149.69    173.44 o
  -8  16   5      333.13      443.72    196.00 o
  -7  16   5       86.08       94.91    158.65 o
  -6  16   5      214.38       47.37    144.70 o
  -5  16   5        8.62       59.41    102.99 o
  -4  16   5    14718.12    14820.12    837.56 o
  -3  16   5       36.36       39.87     86.49 o
  -2  16   5     8636.73     9124.95    556.02 o
  -1  16   5      123.48      112.51     95.55 o
   0  16   5    34575.98    35004.20   2339.09 o
   1  16   5      406.18      277.95    119.43 o
   2  16   5      145.62      102.16    104.62 o
   3  16   5      128.67       60.59     92.48 o
   4  16   5     9563.34    10161.02    610.36 o
   5  16   5     3090.26     4128.90    299.49 o
   6  16   5     3569.05     3554.28    279.60 o
   7  16   5        2.41      -59.21    106.55 o
   8  16   5      297.49      272.58    176.99 o
   9  16   5     1301.92      777.22    308.05 o
  10  16   5     4702.47     5305.22    532.88 o
  11  16   5      125.90      -75.26    200.46 o
  12  16   5      206.00      -17.22    218.14 o
  13  16   5       90.08       21.58    249.39 o
  14  16   5      287.64      650.35    331.96 o
 -13  17   5      788.81      646.38    309.36 o
 -12  17   5      186.82      209.25    240.52 o
 -11  17   5     3843.96     3547.34    415.60 o
 -10  17   5      547.11      275.38    244.91 o
  -9  17   5    17005.47    19118.76   1305.76 o
  -8  17   5      134.65       20.18    173.06 o
  -7  17   5     8892.46    10166.12    821.07 o
  -6  17   5      504.62      284.19    165.94 o
  -5  17   5    25834.89    27812.82   2049.54 o
  -4  17   5      453.54      253.95    107.52 o
  -3  17   5     7436.73     7150.30    889.82 o
  -2  17   5        2.13      -91.61     91.61 o
  -1  17   5     3851.72     3392.68    318.68 o
   0  17   5      662.51      460.36    141.21 o
   1  17   5    27826.59    26799.91   1810.14 o
   2  17   5     1067.30      994.24    173.65 o
   3  17   5        0.68      230.26    123.75 o
   4  17   5       72.52      153.19    116.64 o
   5  17   5     6323.74     6509.53    438.92 o
   6  17   5      979.92     1041.33    167.43 o
   7  17   5     1122.77     1093.12    182.43 o
   8  17   5     2499.96     2758.39    353.16 o
   9  17   5     2879.58     2993.37    400.78 o
  10  17   5      639.43      238.47    224.17 o
  11  17   5     2813.57     3077.94    412.92 o
  12  17   5     1236.35     1209.87    305.03 o
  13  17   5     5420.92     7059.19    851.45 o
 -13  18   5        3.50     -309.74    312.92 o
 -12  18   5     4429.17     5736.02    591.88 o
 -11  18   5      793.71      538.08    250.20 o
 -10  18   5     1818.85     1923.29    315.53 o
  -9  18   5        2.27      190.24    203.98 o
  -8  18   5    13250.78    15125.33   1029.22 o
  -7  18   5      540.04      571.38    205.02 o
  -6  18   5     5488.12     6091.86    573.77 o
  -5  18   5        0.18       18.40    160.13 o
  -4  18   5    12896.08    15352.68   1038.37 o
  -3  18   5       64.47      108.99    118.75 o
  -2  18   5     4759.62     4973.58    585.27 o
  -1  18   5        6.47      -76.13    120.77 o
   0  18   5     1587.32     1144.52    196.62 o
   1  18   5      343.63      125.29    129.29 o
   2  18   5    15977.07    17615.51   1220.75 o
   3  18   5       45.79      121.42    129.75 o
   4  18   5      891.79      984.49    194.30 o
   5  18   5       40.48      206.97    132.05 o
   6  18   5    10579.43    13133.54    887.99 o
   7  18   5      152.70      237.46    194.34 o
   8  18   5    12158.80    12327.51    974.78 o
   9  18   5     1826.08     1719.94    309.63 o
  10  18   5     2725.55     3156.60    421.17 o
  11  18   5     1708.14     1573.29    349.63 o
  12  18   5     1801.38     2241.64    410.37 o
 -12  19   5      161.66      -40.49    298.71 o
 -11  19   5      564.48      390.11    261.93 o
 -10  19   5        4.86     -193.05    212.68 o
  -9  19   5      252.45      223.94    224.83 o
  -8  19   5        4.67     -120.74    183.38 o
  -7  19   5        5.67       34.62    186.78 o
  -6  19   5       61.33       -7.19    193.09 o
  -5  19   5      567.03      287.60    222.97 o
  -4  19   5       13.89     -107.86    136.32 o
  -3  19   5     1770.21     1583.60    266.08 o
  -2  19   5       12.36      163.28    139.51 o
  -1  19   5       46.82       -3.09    138.86 o
   0  19   5      277.01       59.19    137.51 o
   1  19   5       30.43      135.04    140.53 o
   2  19   5      206.32       28.65    155.70 o
   3  19   5      396.01      267.39    153.16 o
   4  19   5      119.86       69.81    150.29 o
   5  19   5     1765.29     1646.20    255.16 o
   6  19   5      856.35     1012.47    192.75 o
   7  19   5     1012.63      883.71    275.18 o
   8  19   5       19.43      -78.47    223.34 o
   9  19   5      332.12      426.50    246.32 o
  10  19   5       94.27      -49.92    250.87 o
  11  19   5     1568.34     1401.16    374.57 o
  12  19   5      404.16      437.45    328.01 o
 -11  20   5      235.75     -123.98    296.91 o
 -10  20   5      190.82      113.18    252.20 o
  -9  20   5      177.60       77.80    230.63 o
  -8  20   5     6626.43     6531.69    889.44 o
  -7  20   5      322.15      354.65    245.07 o
  -6  20   5      462.10      242.22    237.81 o
  -5  20   5       45.57     -232.36    234.50 o
  -4  20   5     3441.61     2969.45    721.45 o
  -3  20   5      103.27      -50.20    156.50 o
  -2  20   5      472.53      376.51    161.18 o
  -1  20   5      146.81      214.92    206.72 o
   0  20   5      536.76      620.37    186.71 o
   1  20   5      176.82      248.27    166.28 o
   2  20   5     2734.23     1590.26    249.67 o
   3  20   5      107.84      222.38    163.95 o
   4  20   5     8325.25    10060.78    879.01 o
   5  20   5       95.52       23.07    148.55 o
   6  20   5      161.46      223.91    283.10 o
   7  20   5      618.69      826.70    357.64 o
   8  20   5     8840.59     9467.97   1031.54 o
   9  20   5      667.41      567.94    345.83 o
  10  20   5        8.91      423.78    341.37 o
  11  20   5       51.15     -159.25    307.43 o
 -10  21   5        2.82     -160.93    317.64 o
  -9  21   5      595.06      758.78    349.49 o
  -8  21   5      478.00      307.32    296.65 o
  -7  21   5     1673.89      947.41    358.34 o
  -6  21   5       44.38      164.16    271.24 o
  -5  21   5      166.79      335.04    263.43 o
  -4  21   5      137.68      126.99    238.65 o
  -3  21   5     2212.51     1797.74    282.89 o
  -2  21   5        3.88       24.75    162.28 o
  -1  21   5     2001.32     1460.20    345.83 o
   0  21   5       20.41       46.26    155.89 o
   1  21   5     9030.63     9176.83    731.76 o
   2  21   5       22.89      -38.94    144.92 o
   3  21   5     2220.60     2247.13    293.09 o
   4  21   5       57.47      132.65    163.06 o
   5  21   5     3224.81     3146.94    407.49 o
   6  21   5      396.33      345.03    348.49 o
   7  21   5        8.11     -230.86    282.76 o
   8  21   5     1004.28     1052.35    544.63 o
   9  21   5     1883.66     2084.41    609.60 o
  10  21   5      390.54      357.56    440.09 o
  -8  22   5      892.08      974.41    424.25 o
  -7  22   5      175.50      181.86    402.84 o
  -6  22   5     1726.58     1411.91    528.46 o
  -5  22   5        4.77      137.73    269.91 o
  -4  22   5       71.75     -144.26    239.25 o
  -3  22   5       66.89      206.79    199.55 o
  -2  22   5     6166.31     6852.54    570.86 o
  -1  22   5       32.56      124.63    168.49 o
   0  22   5     1362.86     1482.81    246.50 o
   1  22   5      252.94       67.78    170.26 o
   2  22   5      242.08      -18.68    179.29 o
   3  22   5        0.37       65.60    177.34 o
   4  22   5        6.31      -19.08    210.93 o
   5  22   5      172.15     -131.86    301.57 o
   6  22   5     4859.24     5082.89    781.06 o
   7  22   5       24.36     -144.54    369.43 o
   8  22   5      716.97     1317.79    535.66 o
  -7  23   5    10706.68    11929.92   1408.58 o
  -6  23   5       18.07       -7.33    328.61 o
  -5  23   5     3755.98     5171.17    755.47 o
  -4  23   5       62.22      150.68    274.37 o
  -3  23   5     7347.34     7544.75    838.91 o
  -2  23   5       44.73        3.32    200.83 o
  -1  23   5      720.53      836.79    223.07 o
   0  23   5       99.99      -18.27    177.60 o
   1  23   5      248.30      262.10    189.00 o
   2  23   5      210.35      246.44    197.58 o
   3  23   5      521.66      592.16    247.04 o
   4  23   5      240.82      -13.00    249.55 o
   5  23   5     4291.72     3356.77    945.04 o
   6  23   5        0.45     -177.54    409.76 o
   7  23   5      284.05       84.59    723.77 o
  -5  24   5       10.08     -323.12    404.10 o
  -4  24   5     2157.21     2510.19    534.83 o
  -3  24   5      150.36      312.76    318.48 o
  -2  24   5      898.46     1281.70    342.53 o
  -1  24   5        9.45     -195.76    207.79 o
   0  24   5     7529.76     8194.03    635.51 o
   1  24   5      266.37      486.23    236.32 o
   2  24   5     2308.10     2272.99    340.60 o
   3  24   5       32.09      293.66    293.78 o
   4  24   5     2882.22     1942.96    589.45 o
   5  24   5      245.86      230.75    438.77 o
 -18   0   6      750.34      429.43    366.27 o
 -17   0   6       54.94     -173.94    280.73 o
 -16   0   6       26.17     -190.69    190.69 o
 -15   0   6       76.73      -97.42    182.03 o
 -14   0   6      363.82      113.82    183.70 o
 -13   0   6     1375.82     1570.75    350.02 o
 -12   0   6     7323.14     6368.94    750.07 o
 -11   0   6      319.61      280.35    142.65 o
 -10   0   6     4945.67     5874.21    717.90 o
  -9   0   6     3049.82     3123.80    247.34 o
  -8   0   6    35437.20    34618.34   2244.96 o
  -7   0   6      865.21      588.08    119.33 o
  -6   0   6    20306.26    21923.29   1500.07 o
  -5   0   6      430.76      287.04     56.89 o
  -4   0   6     6045.00     6048.38    523.43 o
  -3   0   6       32.41       -5.12     31.18 o
  -2   0   6   139326.72   153686.13  10804.31 o
  -1   0   6     7203.88     7406.36    482.41 o
   0   0   6   223541.72   235729.73  15465.52 o
   1   0   6     1761.41     1627.51    150.69 o
   2   0   6     7217.54     7255.79    535.72 o
   3   0   6    20232.61    19846.93   1322.24 o
   4   0   6   544019.00   551045.63  38145.12 o
   5   0   6     4646.88     4848.77    370.14 o
   6   0   6    20186.36    19261.20   1231.87 o
   7   0   6     8466.13     9493.51    659.56 o
   8   0   6   244459.02   228872.20  21152.99 o
   9   0   6     9764.83    10855.56    799.59 o
  10   0   6     2532.40     2658.70    400.31 o
  11   0   6      370.00      251.36    133.52 o
  12   0   6    13222.60    12352.83   1586.32 o
  13   0   6    33332.70    34185.89   3773.03 o
  14   0   6    28654.44    27916.96   3128.43 o
  15   0   6      252.33     -211.89    246.50 o
  16   0   6       50.72      192.74    283.02 o
  17   0   6     9063.92     8487.02   1202.12 o
  18   0   6     8969.37     8979.31   1066.89 o
 -18   1   6       13.68     -126.32    225.15 o
 -17   1   6     2371.77     2123.12    296.10 o
 -16   1   6       22.37      -73.42    154.14 o
 -15   1   6       73.30     -137.88    137.88 o
 -14   1   6       37.99      -32.61    117.19 o
 -13   1   6     2975.87     3036.70    308.28 o
 -12   1   6        1.10       14.28     93.32 o
 -11   1   6     4941.19     5637.80    457.12 o
 -10   1   6        0.41      -33.35     58.32 o
  -9   1   6     9345.11     9983.89    568.44 o
  -8   1   6      133.40      180.29     42.71 o
  -7   1   6     8948.08     8369.46    375.66 o
  -6   1   6      205.42       78.05     34.21 o
  -5   1   6      405.51      202.93     45.21 o
  -4   1   6      635.67      347.03     61.39 o
  -3   1   6    32402.94    38011.46   1720.12 o
  -2   1   6      146.99        1.30     27.39 o
  -1   1   6   148129.08   165221.81   7928.44 o
   0   1   6      970.15     1022.71     71.24 o
   1   1   6    39460.43    37697.77   1752.83 o
   2   1   6        0.63       -2.20     24.94 o
   3   1   6   105607.42   105190.20   4876.32 o
   4   1   6    19605.35    19975.89    940.18 o
   5   1   6     8682.49     9167.83    447.10 o
   6   1   6     1324.23     1275.49     93.74 o
   7   1   6    16193.01    14992.44    724.26 o
   8   1   6    17478.37    19866.33    977.91 o
   9   1   6    10463.17    10870.93    553.62 o
  10   1   6      121.21      148.57     75.64 o
  11   1   6     2229.31     2592.92    239.72 o
  12   1   6     3489.09     4055.22    380.26 o
  13   1   6    23707.17    23732.54   2041.04 o
  14   1   6     7069.22     6162.61    739.81 o
  15   1   6      793.43       96.03    316.22 o
  16   1   6        2.40      100.33    178.42 o
  17   1   6     2286.79     2033.29    306.07 o
  18   1   6     4934.23     5870.56    564.01 o
 -18   2   6        4.16      -48.85    298.66 o
 -17   2   6     2565.54     2491.67    402.75 o
 -16   2   6    28072.33    33118.17   2555.94 o
 -15   2   6      427.26      166.19    139.12 o
 -14   2   6      444.25      294.83    139.97 o
 -13   2   6     1575.27     1450.67    200.89 o
 -12   2   6    79695.55    80024.16   5535.99 o
 -11   2   6     2812.90     2639.09    231.78 o
 -10   2   6     8562.70     9643.07    953.18 o
  -9   2   6      177.93      232.99     65.26 o
  -8   2   6    55570.96    50259.31   2902.25 o
  -7   2   6     1193.70     1122.90    131.01 o
  -6   2   6    39171.28    40901.88   2167.89 o
  -5   2   6       96.05       32.65     27.95 o
  -4   2   6       72.81       56.89     28.07 o
  -3   2   6      420.10      298.72     36.30 o
  -2   2   6    64333.83    62634.71   2860.55 o
  -1   2   6      257.26      161.21     30.98 o
   0   2   6     9961.51    10878.75    526.79 o
   1   2   6        1.73      -12.02     23.75 o
   2   2   6    39893.52    38712.51   1852.36 o
   3   2   6      653.73      502.16     64.39 o
   4   2   6     2331.38     2120.60    125.78 o
   5   2   6      455.18      377.53     51.34 o
   6   2   6     1554.34     1910.44    118.68 o
   7   2   6      697.64      746.43     75.51 o
   8   2   6     1484.10     1467.39    129.93 o
   9   2   6      280.66      170.08     63.66 o
  10   2   6      995.24     1035.65    126.31 o
  11   2   6      341.78      210.71    123.24 o
  12   2   6      550.12      594.25    137.60 o
  13   2   6      923.65      661.06    193.71 o
  14   2   6     1868.32     1485.76    478.42 o
  15   2   6       58.15      -92.22    278.37 o
  16   2   6       10.15      247.05    195.51 o
  17   2   6     1166.00     1289.64    269.68 o
  18   2   6      840.20      433.29    238.81 o
 -18   3   6       18.81       21.32    316.24 o
 -17   3   6     8303.20     8423.23    987.19 o
 -16   3   6     4528.04     4742.03    468.89 o
 -15   3   6     2687.79     2281.74    441.14 o
 -14   3   6        0.64      -14.79    118.27 o
 -13   3   6    17066.78    14087.20   1126.93 o
 -12   3   6     5633.36     5253.37    411.07 o
 -11   3   6    39179.14    40751.50   2364.35 o
 -10   3   6        3.60        1.74     61.84 o
  -9   3   6     2086.82     1860.56    141.92 o
  -8   3   6     2018.47     2037.99    190.68 o
  -7   3   6    89702.63    84474.24   4505.38 o
  -6   3   6      132.33       60.03     35.31 o
  -5   3   6     5595.24     6317.54    325.08 o
  -4   3   6       61.39      -31.57     31.57 o
  -3   3   6   166225.59   178953.38   8617.80 o
  -2   3   6        0.16      -23.90     23.90 o
  -1   3   6    39482.88    41976.43   2012.28 o
   0   3   6       74.16      -22.70     22.70 o
   1   3   6    22609.01    23539.45   1142.24 o
   2   3   6     1871.05     1789.97    112.05 o
   3   3   6     6187.48     5655.23    273.11 o
   4   3   6     4752.55     4531.53    255.13 o
   5   3   6     4026.87     3823.16    202.69 o
   6   3   6      360.76      341.08     53.20 o
   7   3   6     6287.88     6374.99    314.32 o
   8   3   6    10227.93    11044.56    587.68 o
   9   3   6    12991.62    13492.85    741.10 o
  10   3   6        0.03      -59.45     75.49 o
  11   3   6      250.76      251.73    105.04 o
  12   3   6     3300.06     3718.04    325.47 o
  13   3   6     8157.81     9579.20    773.68 o
  14   3   6      733.50      497.72    191.13 o
  15   3   6     2347.19     2017.28    293.44 o
  16   3   6       44.90      -17.50    186.36 o
  17   3   6     1801.94     1283.81    258.66 o
  18   3   6       78.84       32.55    309.73 o
 -18   4   6       43.10     -255.23    323.39 o
 -17   4   6        7.68      204.88    303.01 o
 -16   4   6        0.83      232.58    266.67 o
 -15   4   6       50.28      -85.18    144.03 o
 -14   4   6     1549.35     1726.47    239.01 o
 -13   4   6      607.24      765.97    177.10 o
 -12   4   6      827.50     1281.28    159.74 o
 -11   4   6      314.26      485.18    117.63 o
 -10   4   6     1665.75     1743.12    167.52 o
  -9   4   6        3.33       43.43     53.99 o
  -8   4   6     6445.61     7885.79    445.39 o
  -7   4   6      307.23      327.95     49.49 o
  -6   4   6     1470.22     1945.73    123.16 o
  -5   4   6      293.07      264.54     40.98 o
  -4   4   6    34049.55    33999.10   1718.76 o
  -3   4   6      463.19      503.40     63.89 o
  -2   4   6     1595.65     2286.88    145.66 o
  -1   4   6      321.77      333.67     48.32 o
   0   4   6    12210.39    13213.60    651.98 o
   1   4   6      238.64      191.32     36.56 o
   2   4   6     9016.53     9277.70    434.18 o
   3   4   6      111.20       48.78     32.21 o
   4   4   6        9.01       93.94     68.91 o
   5   4   6      320.75      324.92     52.93 o
   6   4   6    27795.52    27812.15   1341.86 o
   7   4   6       70.60      -40.31     42.48 o
   8   4   6     3600.32     3665.35    209.83 o
   9   4   6       71.12      168.42     69.70 o
  10   4   6      545.34      517.57    104.89 o
  11   4   6      992.20      890.10    143.29 o
  12   4   6      113.14      347.35    119.55 o
  13   4   6      675.45      616.11    162.34 o
  14   4   6       92.57       78.01    155.48 o
  15   4   6      813.29      914.76    236.45 o
  16   4   6      843.55      695.72    226.61 o
  17   4   6        1.65      196.07    211.40 o
  18   4   6       27.66      271.85    342.17 o
 -18   5   6      230.80      -65.84    349.62 o
 -17   5   6    12186.72    15243.53   2249.64 o
 -16   5   6     5345.46     5066.63    828.25 o
 -15   5   6     2538.79     1607.63    358.13 o
 -14   5   6      187.74       26.75    162.22 o
 -13   5   6     6878.75     6196.68    552.52 o
 -12   5   6     4923.83     5957.87    398.15 o
 -11   5   6    44623.05    45709.72   2468.94 o
 -10   5   6       39.98       65.34     63.32 o
  -9   5   6    23050.07    24498.41   1341.20 o
  -8   5   6       73.60       33.24     45.43 o
  -7   5   6   132513.08   141615.33   7017.45 o
  -6   5   6        0.16       -0.85     33.18 o
  -5   5   6     9739.56    10118.00    549.71 o
  -4   5   6      117.53       77.45     30.55 o
  -3   5   6    88154.05    88382.05   4578.02 o
  -2   5   6     1956.95     2162.35    133.99 o
  -1   5   6     4739.78     5245.98    267.03 o
   0   5   6      266.63      270.26     42.00 o
   1   5   6     1246.46     1027.78     77.25 o
   2   5   6      454.42      350.89     51.76 o
   3   5   6     3028.78     3564.70    188.39 o
   4   5   6     3172.84     3476.93    230.08 o
   5   5   6    11391.10    12117.89    586.56 o
   6   5   6     3172.23     4060.21    236.13 o
   7   5   6    18951.59    18693.98    848.10 o
   8   5   6     4822.11     5086.79    292.44 o
   9   5   6    13066.19    12983.57    767.10 o
  10   5   6     1875.57     1863.55    186.59 o
  11   5   6     5332.34     5486.02    401.96 o
  12   5   6     5619.65     6477.08    463.96 o
  13   5   6     3095.70     3516.70    410.01 o
  14   5   6      282.27     -143.44    143.44 o
  15   5   6       57.97      146.16    180.46 o
  16   5   6     1878.19     1787.21    327.34 o
  17   5   6     2647.58     2362.40    374.56 o
  18   5   6        2.94      323.78    389.66 o
 -18   6   6     2429.42     1525.15    544.69 o
 -17   6   6     3328.86     3782.05    617.95 o
 -16   6   6    25290.97    22859.67   2440.06 o
 -15   6   6       41.64      483.79    260.87 o
 -14   6   6     1363.49     1521.22    534.89 o
 -13   6   6     1119.45      770.03    190.52 o
 -12   6   6    67770.24    68870.89   4355.51 o
 -11   6   6     1468.81     1625.57    182.29 o
 -10   6   6        9.69       52.34     78.90 o
  -9   6   6      487.85      474.75    105.87 o
  -8   6   6     2600.74     2662.17    205.80 o
  -7   6   6      601.72      560.24    106.45 o
  -6   6   6    55730.80    50899.64   2833.55 o
  -5   6   6        0.48      -29.19     31.78 o
  -4   6   6      568.33      925.39     76.11 o
  -3   6   6      339.55      440.51     57.37 o
  -2   6   6   163189.50   164571.30   8820.37 o
  -1   6   6      331.37      328.62     47.40 o
   0   6   6    25492.01    24526.82   1224.01 o
   1   6   6     1001.51     1033.61     83.07 o
   2   6   6     1576.33     1871.63    120.56 o
   3   6   6      177.84      109.26     51.85 o
   4   6   6     3363.96     3741.62    213.40 o
   5   6   6     2778.53     2874.49    179.17 o
   6   6   6    10717.68    11254.36    576.41 o
   7   6   6     1422.43     1214.40    144.23 o
   8   6   6     5009.56     5342.65    360.84 o
   9   6   6     2040.49     2300.40    239.54 o
  10   6   6     1040.00     1152.14    143.24 o
  11   6   6     2974.75     3347.48    274.59 o
  12   6   6     8599.83     9408.37    647.61 o
  13   6   6     1121.33      989.27    191.14 o
  14   6   6      603.51      365.80    238.52 o
  15   6   6      253.02      130.13    190.75 o
  16   6   6     2376.37     2874.36    662.04 o
  17   6   6     1205.38      514.19    408.72 o
 -18   7   6      249.09     -197.59    703.92 o
 -17   7   6      411.79      991.01    384.66 o
 -16   7   6      251.72      -70.57    273.43 o
 -15   7   6       28.02      125.21    233.75 o
 -14   7   6      262.68      269.26    221.31 o
 -13   7   6      243.02      397.47    182.78 o
 -12   7   6      178.96      373.47    150.53 o
 -11   7   6     6497.34     7043.11    544.84 o
 -10   7   6      207.57      114.30     91.87 o
  -9   7   6    32702.33    33668.84   2191.13 o
  -8   7   6       14.84      -48.34     53.78 o
  -7   7   6     7372.12     7845.16    482.29 o
  -6   7   6      413.20      381.40     65.55 o
  -5   7   6      469.15      516.45     75.08 o
  -4   7   6      156.37      121.33     41.91 o
  -3   7   6     5007.90     5739.33    298.99 o
  -2   7   6     1781.99     1789.37    121.29 o
  -1   7   6    19479.35    18839.31    906.59 o
   0   7   6        0.81      -26.50     33.28 o
   1   7   6    14980.82    15411.17    835.49 o
   2   7   6       66.07       31.03     38.64 o
   3   7   6    15244.25    13793.27    704.96 o
   4   7   6     2485.10     2794.95    187.59 o
   5   7   6     6137.61     6641.14    345.15 o
   6   7   6      279.07      173.50     58.62 o
   7   7   6       24.41      -16.14     60.24 o
   8   7   6    11138.43    12031.26    768.02 o
   9   7   6    28300.74    27989.95   1548.41 o
  10   7   6        5.85      -85.18     85.18 o
  11   7   6     5528.37     5163.40    369.11 o
  12   7   6     1391.82     1335.78    201.05 o
  13   7   6    12795.75    12552.25    743.06 o
  14   7   6     1235.90      595.49    201.68 o
  15   7   6      304.55     -131.62    206.13 o
  16   7   6      106.36      681.19    337.31 o
  17   7   6      366.97      146.52    377.18 o
 -17   8   6      165.68      487.40    384.40 o
 -16   8   6     1414.60      661.38    368.17 o
 -15   8   6      499.50      162.75    278.43 o
 -14   8   6      204.85      167.44    235.26 o
 -13   8   6      356.21       61.31    176.87 o
 -12   8   6    11181.07    11641.73    874.61 o
 -11   8   6      477.16      444.18    155.79 o
 -10   8   6      905.98      750.93    158.16 o
  -9   8   6       27.40       76.39     94.67 o
  -8   8   6    32521.11    31673.18   2139.54 o
  -7   8   6      145.03      144.04     67.82 o
  -6   8   6     7380.85     7743.23    515.95 o
  -5   8   6      104.58       89.62     45.89 o
  -4   8   6    33565.70    31758.98   1430.82 o
  -3   8   6      192.28       79.33     38.73 o
  -2   8   6    23643.56    23157.79   1245.98 o
  -1   8   6     2097.77     2331.24    145.12 o
   0   8   6    23084.29    24420.95   1178.18 o
   1   8   6     1428.67     1616.30    113.06 o
   2   8   6      320.09      358.25     54.55 o
   3   8   6     3511.87     3945.76    224.37 o
   4   8   6   108712.24   108535.46   6714.98 o
   5   8   6     2813.82     3697.03    222.61 o
   6   8   6      679.68      536.23     83.48 o
   7   8   6     2120.79     2269.14    201.64 o
   8   8   6   132182.00   129837.56   8447.13 o
   9   8   6    21688.76    24601.34   1449.79 o
  10   8   6     1491.15     1752.39    197.33 o
  11   8   6        0.42      -24.43     96.99 o
  12   8   6    16515.73    15901.32    995.91 o
  13   8   6    18645.80    20924.29   1252.76 o
  14   8   6     7084.43     7542.60    829.41 o
  15   8   6      525.78      141.06    472.39 o
  16   8   6        7.28      440.59    342.72 o
  17   8   6     4540.31     5128.43    899.59 o
 -17   9   6      202.45      414.57    394.16 o
 -16   9   6      396.48      236.07    326.42 o
 -15   9   6      783.11     1231.17    469.50 o
 -14   9   6      189.54      153.96    241.41 o
 -13   9   6     1409.57      854.47    227.75 o
 -12   9   6      565.81      726.96    237.07 o
 -11   9   6      287.73      137.37    137.17 o
 -10   9   6       15.57        3.90    113.56 o
  -9   9   6      834.49      680.49    153.63 o
  -8   9   6        8.19      -13.23     84.77 o
  -7   9   6      705.61      530.45    125.17 o
  -6   9   6        8.51       36.76     68.54 o
  -5   9   6     5690.96     6529.87    449.76 o
  -4   9   6      132.55      102.02     40.15 o
  -3   9   6     1878.48     2194.81    136.73 o
  -2   9   6        0.44      -12.54     41.04 o
  -1   9   6    55541.08    55357.23   2732.41 o
   0   9   6     6098.62     6516.88    347.39 o
   1   9   6      330.76      255.30     62.20 o
   2   9   6       15.17      -11.04     41.08 o
   3   9   6    19035.34    18233.01    866.41 o
   4   9   6     9896.45    11507.38    543.85 o
   5   9   6     2468.85     2210.38    166.80 o
   6   9   6       24.00      -29.73     64.04 o
   7   9   6     9918.02    10173.19    724.31 o
   8   9   6     9615.42    10798.34    677.81 o
   9   9   6    15632.11    16892.29    999.19 o
  10   9   6       89.70      114.51    101.88 o
  11   9   6      107.13       66.03    103.09 o
  12   9   6     2288.73     2597.95    268.96 o
  13   9   6    11431.81    10393.20    729.90 o
  14   9   6     3253.62     2916.36    405.76 o
  15   9   6        0.11      -51.54    270.87 o
  16   9   6       67.52      -94.90    351.24 o
  17   9   6     4017.63     5078.67   1021.16 o
 -17  10   6      645.02      746.67    453.76 o
 -16  10   6     5374.95     3800.28    658.88 o
 -15  10   6      443.90      536.72    342.52 o
 -14  10   6     5363.65     4794.21    620.24 o
 -13  10   6      816.91      789.05    202.00 o
 -12  10   6    15146.98    16483.05   1124.07 o
 -11  10   6      969.72      574.49    178.32 o
 -10  10   6     9568.35    10594.23    880.05 o
  -9  10   6       32.54      -17.40    107.77 o
  -8  10   6    52959.95    52845.56   3523.34 o
  -7  10   6      448.24      619.49    127.38 o
  -6  10   6    11103.96    11913.55    780.03 o
  -5  10   6      145.47       53.33     58.31 o
  -4  10   6    26659.63    25423.07   1225.85 o
  -3  10   6      136.42       78.93     45.97 o
  -2  10   6    10988.86    11840.75    568.61 o
  -1  10   6        7.64      -36.10     44.60 o
   0  10   6     1590.09     1896.77    156.91 o
   1  10   6      154.29       78.31     46.99 o
   2  10   6    10611.80    12237.27    643.74 o
   3  10   6     2001.56     1978.65    172.45 o
   4  10   6     1956.13     1836.69    220.20 o
   5  10   6      111.18      120.71     64.46 o
   6  10   6    16561.72    16916.83   1107.83 o
   7  10   6      825.95     1008.38    141.14 o
   8  10   6     2354.77     2037.31    204.67 o
   9  10   6      663.10      627.50    158.25 o
  10  10   6      741.65      937.83    148.49 o
  11  10   6       90.85      -20.96    110.60 o
  12  10   6        8.45       10.51    133.99 o
  13  10   6     1252.55     1001.56    246.13 o
  14  10   6      308.19       11.37    201.62 o
  15  10   6      651.46      546.40    351.69 o
  16  10   6      985.54      373.09    625.31 o
 -16  11   6     1529.03     2439.96    632.48 o
 -15  11   6     4087.86     3769.92    657.77 o
 -14  11   6      194.56      -94.75    233.01 o
 -13  11   6    12460.64    13180.10    897.73 o
 -12  11   6     3476.13     3404.32    356.11 o
 -11  11   6    16601.39    18030.99   1303.98 o
 -10  11   6        1.96      -92.55    124.47 o
  -9  11   6    26623.51    28255.67   1944.13 o
  -8  11   6     2236.57     2772.51    289.83 o
  -7  11   6    33926.75    35305.18   2377.98 o
  -6  11   6       31.07      -13.57     58.49 o
  -5  11   6      685.55      786.61     98.74 o
  -4  11   6       16.19      -16.53     48.87 o
  -3  11   6    61652.90    60210.40   3532.49 o
  -2  11   6        3.98       35.64     49.94 o
  -1  11   6    28038.71    26213.51   1331.72 o
   0  11   6      173.46      146.97     58.77 o
   1  11   6    28582.80    27262.28   1286.55 o
   2  11   6     1127.16      903.86    102.06 o
   3  11   6    16528.33    18631.63    870.40 o
   4  11   6     2360.73     2765.37    195.33 o
   5  11   6      761.84      892.82    122.68 o
   6  11   6     4170.63     4250.08    327.35 o
   7  11   6        0.91      -78.51     78.51 o
   8  11   6     9774.61    11161.23    666.23 o
   9  11   6    12182.11    12641.43    774.25 o
  10  11   6     1647.70     1190.83    165.65 o
  11  11   6     7969.16     8250.52    555.05 o
  12  11   6     1845.76     1279.93    294.63 o
  13  11   6    10676.88    12538.93    987.46 o
  14  11   6      433.23      262.31    225.71 o
  15  11   6     2130.62     2919.70    553.68 o
  16  11   6      440.89      239.33    426.74 o
 -16  12   6      197.74      -73.51    407.23 o
 -15  12   6        3.27      -34.32    328.48 o
 -14  12   6     2383.07     2410.52    419.30 o
 -13  12   6      721.73      459.33    222.36 o
 -12  12   6     1434.99     1273.31    297.02 o
 -11  12   6      178.31      370.07    177.48 o
 -10  12   6     2437.65     2775.23    309.98 o
  -9  12   6      998.62      701.48    180.66 o
  -8  12   6    25772.21    26683.51   1822.27 o
  -7  12   6       22.89      -20.60    104.40 o
  -6  12   6      202.06      112.67     84.07 o
  -5  12   6       64.41      -50.65     59.82 o
  -4  12   6    30722.86    29784.82   1719.70 o
  -3  12   6        4.45      -53.94     53.94 o
  -2  12   6      656.34      707.07    111.21 o
  -1  12   6      153.41       97.18     63.03 o
   0  12   6     3246.86     3314.20    204.44 o
   1  12   6      977.74      836.97    121.76 o
   2  12   6    38999.75    38562.62   1811.22 o
   3  12   6      412.79      339.92     77.84 o
   4  12   6     9520.55     9405.14    558.96 o
   5  12   6      125.67       66.29     69.04 o
   6  12   6    59105.52    65528.39   3899.24 o
   7  12   6      315.83      216.77     97.31 o
   8  12   6     8196.52     8368.36    533.70 o
   9  12   6      129.68      -95.87     95.87 o
  10  12   6    18643.29    20364.99   1235.03 o
  11  12   6     4416.01     4301.16    430.48 o
  12  12   6      925.38      642.81    204.78 o
  13  12   6      963.53      701.07    279.52 o
  14  12   6       95.87      -67.44    227.89 o
  15  12   6      750.68      605.95    324.86 o
  16  12   6     2195.82     2292.17    638.23 o
 -16  13   6     1820.47     3662.73   1525.62 o
 -15  13   6       82.74      121.23    414.33 o
 -14  13   6      255.42      -95.23    246.67 o
 -13  13   6       13.30     -169.74    187.27 o
 -12  13   6     2197.29     2108.61    419.90 o
 -11  13   6    16620.88    16946.89   1260.14 o
 -10  13   6       16.78      -47.91    144.88 o
  -9  13   6     8172.95    10045.31    801.87 o
  -8  13   6      319.56      275.83    151.22 o
  -7  13   6    35015.52    36314.66   2459.39 o
  -6  13   6       23.65       16.87     90.49 o
  -5  13   6     3930.17     4331.62    306.75 o
  -4  13   6       31.27      -64.18     64.18 o
  -3  13   6        4.30      -14.25     64.27 o
  -2  13   6      217.44      288.05     79.86 o
  -1  13   6     2797.04     2868.95    240.69 o
   0  13   6      962.59      573.63     89.65 o
   1  13   6    27292.24    26695.46   1269.73 o
   2  13   6      420.51      350.20     78.38 o
   3  13   6       19.88       63.23     74.02 o
   4  13   6     2326.81     2337.12    273.15 o
   5  13   6    18199.87    19557.52   1057.07 o
   6  13   6     3856.19     4029.65    283.60 o
   7  13   6     7250.32     7358.38    503.92 o
   8  13   6     2341.99     2478.32    285.97 o
   9  13   6     9649.20     9536.64    731.23 o
  10  13   6     3551.58     3640.34    364.42 o
  11  13   6     6562.13     5936.70    563.57 o
  12  13   6     4648.15     4625.99    485.43 o
  13  13   6     1989.47     1979.60    322.17 o
  14  13   6       65.83     -106.59    227.60 o
  15  13   6      176.55       47.14    312.89 o
 -15  14   6        1.04       85.58    361.22 o
 -14  14   6     7479.25     8296.77    751.71 o
 -13  14   6       38.24      118.80    212.27 o
 -12  14   6    18642.60    19323.49   1342.41 o
 -11  14   6      764.68      703.15    203.84 o
 -10  14   6     4490.52     4518.46    462.80 o
  -9  14   6       97.45     -126.37    142.05 o
  -8  14   6     5323.34     5102.61    580.30 o
  -7  14   6      687.36      715.81    226.94 o
  -6  14   6     3877.05     4155.71    341.26 o
  -5  14   6      204.85      193.12     89.08 o
  -4  14   6     5438.48     5204.21    428.24 o
  -3  14   6       84.37       79.83     72.18 o
  -2  14   6     2320.70     2445.25    235.04 o
  -1  14   6      147.66       -6.69     74.27 o
   0  14   6    24253.71    24367.81   1287.57 o
   1  14   6      232.53      174.62     80.28 o
   2  14   6      411.75      373.03     93.34 o
   3  14   6      107.12       43.03     82.65 o
   4  14   6    15570.86    16942.19    915.64 o
   5  14   6     1128.30     1072.78    136.84 o
   6  14   6     9115.35    10361.27    620.91 o
   7  14   6     1520.89     1249.27    154.89 o
   8  14   6    16428.04    16692.10   1065.97 o
   9  14   6     1453.66     1067.32    202.54 o
  10  14   6     1954.38     1233.44    380.96 o
  11  14   6      560.10      357.06    210.01 o
  12  14   6     6203.51     5951.78    582.79 o
  13  14   6     2230.85     3078.10    405.84 o
  14  14   6      311.99      178.14    259.29 o
  15  14   6        4.54       72.38    312.96 o
 -14  15   6      416.98      291.45    290.01 o
 -13  15   6      803.35      770.14    257.37 o
 -12  15   6       30.30      226.35    212.45 o
 -11  15   6       63.30      469.63    209.45 o
 -10  15   6     1040.65     1047.22    240.40 o
  -9  15   6     8341.31     9086.22    734.43 o
  -8  15   6      414.11      321.40    169.98 o
  -7  15   6      999.43      637.15    217.38 o
  -6  15   6      829.00      901.43    187.83 o
  -5  15   6     2039.28     2343.58    215.64 o
  -4  15   6      471.99      531.28    104.55 o
  -3  15   6      799.80      925.60    124.92 o
  -2  15   6       50.84      -64.23     77.18 o
  -1  15   6       38.59       38.30     88.00 o
   0  15   6       55.29      100.28     86.39 o
   1  15   6       12.23       57.29    103.56 o
   2  15   6        3.18       35.15     88.02 o
   3  15   6     6535.91     6654.21    451.41 o
   4  15   6       74.12       70.78     91.44 o
   5  15   6      196.90      102.28     97.58 o
   6  15   6       46.12      -19.40     97.88 o
   7  15   6        4.96      -98.91     98.91 o
   8  15   6      106.19       11.92    114.00 o
   9  15   6     1132.48     1342.19    253.11 o
  10  15   6      142.30       69.80    188.20 o
  11  15   6       64.72      117.42    200.05 o
  12  15   6       34.80       87.02    214.50 o
  13  15   6      217.74      184.64    247.61 o
  14  15   6       92.44      -42.11    269.94 o
 -14  16   6        0.29      -21.13    301.92 o
 -13  16   6       18.75      358.95    247.79 o
 -12  16   6    11665.22    12044.58    933.40 o
 -11  16   6     1022.87      563.19    229.31 o
 -10  16   6      475.12      243.46    186.54 o
  -9  16   6        6.61       36.95    182.06 o
  -8  16   6    16122.15    16972.36   1210.60 o
  -7  16   6       23.24     -144.38    144.38 o
  -6  16   6      334.72      407.65    158.26 o
  -5  16   6      250.36      211.92    119.01 o
  -4  16   6      779.10      653.02    127.16 o
  -3  16   6      461.42      352.25    105.31 o
  -2  16   6     2036.82     2202.36    196.79 o
  -1  16   6      645.48      653.72    138.63 o
   0  16   6     1865.55     1640.45    207.00 o
   1  16   6      116.85      176.76    114.22 o
   2  16   6      684.35      803.96    158.84 o
   3  16   6      437.13      509.95    123.68 o
   4  16   6    13415.33    15109.84    927.77 o
   5  16   6      984.84      953.74    149.13 o
   6  16   6      668.41      428.08    124.66 o
   7  16   6      629.90      325.03    133.98 o
   8  16   6    13330.98    14603.22   1048.29 o
   9  16   6     5400.23     5248.03    515.84 o
  10  16   6      487.76      293.90    208.36 o
  11  16   6       44.87      153.85    218.51 o
  12  16   6     4423.89     4579.07    552.10 o
  13  16   6     3039.30     3076.52    434.42 o
  14  16   6       70.86      -45.07    300.69 o
 -13  17   6        6.48       -5.90    283.39 o
 -12  17   6      235.41      107.72    232.74 o
 -11  17   6     2700.65     2426.88    371.84 o
 -10  17   6        7.26      108.31    188.30 o
  -9  17   6     5336.09     5732.74    551.34 o
  -8  17   6       36.43        5.06    179.34 o
  -7  17   6    13482.27    13503.98   1043.69 o
  -6  17   6       35.73     -104.17    152.84 o
  -5  17   6     5210.24     5248.53    441.99 o
  -4  17   6       23.01       63.08    106.32 o
  -3  17   6     3843.62     3166.57    269.99 o
  -2  17   6       47.59      -49.45    106.31 o
  -1  17   6     3258.74     2526.24    315.02 o
   0  17   6      404.79      668.57    153.91 o
   1  17   6      171.74      154.21    123.06 o
   2  17   6      534.82      485.44    143.76 o
   3  17   6       92.29      115.96    121.38 o
   4  17   6      704.19      820.63    151.58 o
   5  17   6     2200.17     2094.09    228.03 o
   6  17   6      183.36      107.03    118.33 o
   7  17   6     3367.64     3258.59    313.77 o
   8  17   6      919.71      678.60    225.72 o
   9  17   6     8621.51    10512.62    998.32 o
  10  17   6      532.66     1049.82    274.83 o
  11  17   6      719.28      554.15    254.07 o
  12  17   6      537.28      690.51    271.82 o
  13  17   6     2918.05     1792.07    493.10 o
 -12  18   6      561.04      468.51    267.18 o
 -11  18   6       88.16      -83.03    226.86 o
 -10  18   6     3976.01     3877.24    433.34 o
  -9  18   6      168.86      415.77    208.93 o
  -8  18   6    15981.31    18328.89   1353.07 o
  -7  18   6      104.50       73.75    189.06 o
  -6  18   6       19.20      -37.71    173.85 o
  -5  18   6      194.40      192.65    163.30 o
  -4  18   6     9798.59    11239.25    910.65 o
  -3  18   6       39.56     -108.13    108.13 o
  -2  18   6        1.31       17.42    123.79 o
  -1  18   6       44.23       25.05    127.91 o
   0  18   6      847.66      835.53    173.34 o
   1  18   6     1023.35      924.54    246.68 o
   2  18   6     3093.27     3255.18    374.73 o
   3  18   6      940.67     1024.26    188.71 o
   4  18   6     8341.92     8099.36    649.80 o
   5  18   6       67.94      103.59    134.09 o
   6  18   6     2441.16     1827.42    240.41 o
   7  18   6      295.53      114.19    175.64 o
   8  18   6     2579.20     2167.63    334.95 o
   9  18   6       41.25     -167.17    194.25 o
  10  18   6      291.89      258.82    230.70 o
  11  18   6      175.75      365.62    260.09 o
  12  18   6       48.98      298.25    278.03 o
 -12  19   6      605.82      513.11    341.11 o
 -11  19   6     4028.32     3196.77    436.70 o
 -10  19   6       62.22      104.31    229.49 o
  -9  19   6    10799.42    12772.27    982.03 o
  -8  19   6      166.68       88.69    194.30 o
  -7  19   6    12007.14    13591.26   1065.90 o
  -6  19   6        6.72      109.29    213.64 o
  -5  19   6      282.61      121.07    208.86 o
  -4  19   6       68.63       16.02    159.57 o
  -3  19   6    27358.68    28695.95   1966.21 o
  -2  19   6       27.82      -53.12    130.35 o
  -1  19   6     6545.68     6885.34    587.56 o
   0  19   6       76.06      -12.17    139.44 o
   1  19   6    27449.38    28284.95   2207.53 o
   2  19   6      295.90       68.62    140.21 o
   3  19   6     9314.41     9174.20    875.84 o
   4  19   6     1393.38     1229.25    214.46 o
   5  19   6        0.45      -30.59    151.09 o
   6  19   6      627.99      147.89    209.62 o
   7  19   6        1.24       40.53    244.46 o
   8  19   6     3961.83     3694.95    669.71 o
   9  19   6     7315.14     9171.42    928.23 o
  10  19   6      665.09      803.08    280.38 o
  11  19   6     4674.77     5862.18    644.97 o
 -11  20   6        0.09      255.82    284.04 o
 -10  20   6      162.41      -12.15    265.83 o
  -9  20   6       67.19       82.91    240.81 o
  -8  20   6     6213.97     7935.80    726.44 o
  -7  20   6       50.53       98.40    228.37 o
  -6  20   6       87.18      -78.52    246.97 o
  -5  20   6       14.22     -163.20    246.00 o
  -4  20   6    13522.76    14540.66   1579.27 o
  -3  20   6       35.40      222.24    167.96 o
  -2  20   6       22.53      256.30    161.42 o
  -1  20   6       76.89      -41.93    141.61 o
   0  20   6      548.33      565.79    181.27 o
   1  20   6      458.10      350.93    164.01 o
   2  20   6     8346.75     7812.11    758.74 o
   3  20   6        1.38       17.31    153.75 o
   4  20   6     1590.96     1164.64    248.01 o
   5  20   6       55.91     -108.21    168.66 o
   6  20   6    14130.96    15878.26   1668.29 o
   7  20   6      462.37      532.97    342.25 o
   8  20   6     3392.14     2394.07    536.25 o
   9  20   6      282.38      179.29    306.88 o
  10  20   6     5453.96     5782.29    822.05 o
 -10  21   6       39.17      -95.75    317.78 o
  -9  21   6      116.53      146.81    298.58 o
  -8  21   6      104.36      102.77    276.06 o
  -7  21   6     3517.42     4479.02    908.85 o
  -6  21   6        0.23      177.57    261.60 o
  -5  21   6     2276.80     1598.28    423.43 o
  -4  21   6        7.53     -234.73    234.73 o
  -3  21   6        3.69       -7.70    230.57 o
  -2  21   6      104.95      247.21    179.46 o
  -1  21   6      613.53      634.65    201.89 o
   0  21   6        4.94       34.65    165.04 o
   1  21   6     3087.95     2416.57    392.03 o
   2  21   6      708.52      369.36    188.56 o
   3  21   6     2413.99     2215.52    346.73 o
   4  21   6      220.55        5.95    156.49 o
   5  21   6    10321.21    11853.92   1143.16 o
   6  21   6     1297.76      841.78    366.99 o
   7  21   6     3045.90     2330.34    625.12 o
   8  21   6     1316.16     1689.43    526.37 o
   9  21   6     5131.40     7024.10   1136.04 o
  -8  22   6     3385.96     3380.86   1167.36 o
  -7  22   6      234.32      512.41    364.89 o
  -6  22   6      281.38      -31.17    295.28 o
  -5  22   6      202.19      319.85    294.54 o
  -4  22   6      649.36      698.10    293.49 o
  -3  22   6      321.70      341.61    223.26 o
  -2  22   6      319.84      673.20    221.68 o
  -1  22   6        2.19       26.36    180.78 o
   0  22   6    11228.72    11650.11    891.24 o
   1  22   6       31.42       99.98    180.75 o
   2  22   6       16.70        0.18    174.49 o
   3  22   6      509.34      419.39    199.33 o
   4  22   6    12354.89    13580.28   1001.28 o
   5  22   6      117.46       34.36    317.27 o
   6  22   6      178.62       57.87    356.49 o
   7  22   6      902.53      689.59    454.40 o
   8  22   6    10295.94    10695.15   1509.90 o
  -7  23   6      505.06      173.98    378.00 o
  -6  23   6      279.32      343.06    372.89 o
  -5  23   6     1804.41     1548.80    420.50 o
  -4  23   6       69.03      207.28    290.71 o
  -3  23   6      537.44      674.29    322.47 o
  -2  23   6       19.46       97.09    202.16 o
  -1  23   6     4947.30     4978.34    453.91 o
   0  23   6       19.48      211.32    193.20 o
   1  23   6       62.88      -15.43    186.06 o
   2  23   6       17.38       59.71    197.80 o
   3  23   6      255.52      213.90    225.08 o
   4  23   6        0.12      -62.97    240.54 o
   5  23   6       54.96     -301.12    384.55 o
   6  23   6       45.65       16.70    411.14 o
  -4  24   6      259.31      572.20    364.45 o
  -3  24   6      193.38      -70.34    311.86 o
  -2  24   6     8327.95     8640.56    909.40 o
  -1  24   6       52.10     -112.30    213.85 o
   0  24   6      276.85      647.63    251.03 o
   1  24   6        6.15        8.01    202.67 o
   2  24   6       26.94       49.94    218.56 o
   3  24   6      171.86     -215.04    266.37 o
   4  24   6      749.57      991.06    507.65 o
 -18   1   7      196.38     -232.54    232.54 o
 -17   1   7     4456.61     4313.07    445.30 o
 -16   1   7     1668.37     1375.38    349.31 o
 -15   1   7      103.03     -141.32    141.32 o
 -14   1   7      194.94       -6.93    127.32 o
 -13   1   7     7428.08     8426.18    879.97 o
 -12   1   7     3338.95     3132.22    293.72 o
 -11   1   7      306.29      400.98    112.65 o
 -10   1   7      366.49      274.04     94.15 o
  -9   1   7     2736.63     2524.51    169.32 o
  -8   1   7     1135.44     1047.16     83.98 o
  -7   1   7    11549.27    12681.93    586.16 o
  -6   1   7       75.36      -26.88     37.48 o
  -5   1   7    70695.78    64839.68   3294.27 o
  -4   1   7       23.78      -28.97     28.97 o
  -3   1   7       14.03      221.65     34.52 o
  -2   1   7      382.88      242.79     35.67 o
  -1   1   7   169779.95   172596.47   7973.85 o
   0   1   7     4306.82     4082.21    214.87 o
   1   1   7     4450.19     4690.68    247.92 o
   2   1   7      125.63       91.75     33.13 o
   3   1   7   160219.22   160759.08   8621.86 o
   4   1   7    57242.30    59675.27   2868.05 o
   5   1   7    88662.40    91468.03   4200.38 o
   6   1   7      401.18      244.55     63.77 o
   7   1   7    21169.56    22138.54   1047.56 o
   8   1   7    16258.96    16591.26    788.63 o
   9   1   7    13824.09    14345.04    757.77 o
  10   1   7     2230.51     2326.83    234.97 o
  11   1   7     1754.32     1852.73    210.13 o
  12   1   7      875.77     1324.53    201.84 o
  13   1   7    13587.56    13293.45   1126.76 o
  14   1   7      950.97      914.20    247.16 o
  15   1   7      605.52      525.32    315.29 o
  16   1   7      924.96     1167.48    283.20 o
  17   1   7      453.01      -29.95    208.30 o
  18   1   7       82.12      360.82    248.65 o
 -18   2   7      468.35      107.93    319.50 o
 -17   2   7     1137.54      613.53    349.84 o
 -16   2   7       64.79      176.15    181.88 o
 -15   2   7       74.83       83.32    142.13 o
 -14   2   7      542.73      256.46    141.04 o
 -13   2   7     1630.96     1426.04    195.00 o
 -12   2   7    10962.65    12829.75   1087.96 o
 -11   2   7      120.16      183.89     86.03 o
 -10   2   7    25554.11    24784.41   1481.39 o
  -9   2   7       16.00       -0.60     50.94 o
  -8   2   7    27581.20    29176.18   1555.82 o
  -7   2   7       18.10        9.43     40.42 o
  -6   2   7   101768.14   105028.45   6046.23 o
  -5   2   7       32.16       22.50     30.66 o
  -4   2   7       30.06       75.87     30.51 o
  -3   2   7       66.71       33.10     28.54 o
  -2   2   7    50397.46    54328.55   2510.27 o
  -1   2   7     4223.07     3936.63    206.73 o
   0   2   7    77982.80    77055.14   3690.00 o
   1   2   7       94.28      117.56     33.69 o
   2   2   7    18840.96    18611.41    933.29 o
   3   2   7     9911.51     9856.90    482.30 o
   4   2   7   497586.53   515526.84  25571.99 o
   5   2   7     6161.97     7275.07    352.82 o
   6   2   7    10216.08     9565.05    470.18 o
   7   2   7      632.95      612.11     71.69 o
   8   2   7    64774.71    73850.65   4294.02 o
   9   2   7     7689.24     8519.56    435.82 o
  10   2   7     1277.66     1151.47    124.16 o
  11   2   7     1172.30      993.64    156.73 o
  12   2   7     2835.96     2684.89    296.02 o
  13   2   7     7001.07     7947.40    733.09 o
  14   2   7     5346.85     5753.79    563.75 o
  15   2   7      279.07      175.22    200.09 o
  16   2   7      236.58      331.48    204.62 o
  17   2   7      141.41       87.03    196.27 o
  18   2   7      469.33      820.85    273.15 o
 -18   3   7      109.27     -307.54    307.54 o
 -17   3   7     5147.29     4833.40    690.47 o
 -16   3   7     2562.32     2440.98    494.08 o
 -15   3   7     8057.13     8032.49    677.42 o
 -14   3   7      137.65       80.45    128.71 o
 -13   3   7       21.18       49.26    110.40 o
 -12   3   7      217.01       75.85    101.29 o
 -11   3   7    44855.04    45047.87   2530.11 o
 -10   3   7       36.82       43.73     62.26 o
  -9   3   7     2585.59     2303.30    236.32 o
  -8   3   7       83.44      102.37     52.56 o
  -7   3   7    21327.05    22051.38   1184.95 o
  -6   3   7       75.24      -36.90     37.64 o
  -5   3   7     6980.82     7328.64    349.80 o
  -4   3   7       57.98       58.76     30.60 o
  -3   3   7    10857.64    10890.85    506.34 o
  -2   3   7       74.28       27.79     28.29 o
  -1   3   7    34224.28    34245.79   1646.94 o
   0   3   7      234.06      159.20     39.40 o
   1   3   7     3242.11     2973.74    179.24 o
   2   3   7      455.72      406.47     52.92 o
   3   3   7       69.36       15.07     33.02 o
   4   3   7     3762.73     3754.96    209.07 o
   5   3   7      118.75      211.93     55.74 o
   6   3   7      696.36      668.60     89.95 o
   7   3   7     6077.76     6338.55    340.06 o
   8   3   7      329.29      224.99     62.25 o
   9   3   7     9991.06    11035.94    608.38 o
  10   3   7     1097.44     1240.38    149.76 o
  11   3   7     2104.10     2359.47    227.12 o
  12   3   7      603.62      571.39    195.17 o
  13   3   7      840.41      440.22    163.01 o
  14   3   7     6179.68     6523.18    626.47 o
  15   3   7     2536.07     1878.39    398.31 o
  16   3   7       32.81      -75.84    188.17 o
  17   3   7      293.88      159.62    215.14 o
  18   3   7     1881.60     2269.18    497.33 o
 -18   4   7      411.94        0.02    364.98 o
 -17   4   7     4611.93     4815.96    711.39 o
 -16   4   7    50840.47    57112.66   6216.62 o
 -15   4   7     2125.65     2418.22    348.11 o
 -14   4   7       83.67      438.89    148.76 o
 -13   4   7     1154.29      786.45    194.92 o
 -12   4   7    39882.41    43802.62   2682.77 o
 -11   4   7     5163.57     6880.32    576.17 o
 -10   4   7     1531.77     1531.97    142.40 o
  -9   4   7       81.51        7.20     59.66 o
  -8   4   7     1372.08     1324.72    102.54 o
  -7   4   7      747.99      707.91     88.41 o
  -6   4   7    25935.00    26585.97   1315.04 o
  -5   4   7       47.90       96.68     37.23 o
  -4   4   7    27853.46    28149.85   1325.68 o
  -3   4   7      534.67      508.74     65.82 o
  -2   4   7      224.78      344.75     62.91 o
  -1   4   7        9.14      -28.63     28.63 o
   0   4   7    13739.04    13585.80    637.32 o
   1   4   7      403.20      241.00     48.14 o
   2   4   7       33.92       13.50     33.45 o
   3   4   7     3941.99     3899.91    203.55 o
   4   4   7    18955.08    18977.33    964.74 o
   5   4   7      980.53      990.78     85.23 o
   6   4   7     1741.96     1914.51    139.10 o
   7   4   7     6437.92     6631.00    361.32 o
   8   4   7    11534.90    12617.87    639.27 o
   9   4   7      160.58      141.97     74.46 o
  10   4   7    10437.98    11137.31    686.28 o
  11   4   7      155.22       95.76     93.26 o
  12   4   7     7410.77     7655.26    672.63 o
  13   4   7      554.48      291.07    152.55 o
  14   4   7     7528.80     6795.24    630.19 o
  15   4   7     7742.57     7063.00    674.29 o
  16   4   7      255.22      158.81    199.91 o
  17   4   7     1002.99      843.02    274.63 o
  18   4   7     2743.44     2695.54    463.13 o
 -18   5   7       60.37      -72.49    361.12 o
 -17   5   7     7327.76     9299.67   1551.22 o
 -16   5   7     3364.05     3779.72    599.08 o
 -15   5   7     6892.75     7877.96    961.85 o
 -14   5   7        2.30      -41.63    176.39 o
 -13   5   7     6209.43     6405.74    628.67 o
 -12   5   7     2321.53     2614.27    212.09 o
 -11   5   7    17094.06    17569.81    969.50 o
 -10   5   7      116.65      202.64     73.77 o
  -9   5   7     4028.24     4300.18    264.62 o
  -8   5   7        0.32      -25.73     47.81 o
  -7   5   7    17514.84    16029.14    794.82 o
  -6   5   7      380.11      371.76     52.79 o
  -5   5   7      635.34      979.93     73.42 o
  -4   5   7        9.47        0.82     33.23 o
  -3   5   7      602.44      498.82     53.80 o
  -2   5   7      349.51      233.52     38.74 o
  -1   5   7    13233.43    13574.39    628.27 o
   0   5   7       68.80       53.44     32.57 o
   1   5   7     2000.08     2576.24    154.53 o
   2   5   7     1175.02     1217.26     90.37 o
   3   5   7     3064.48     3484.90    192.24 o
   4   5   7      207.04      181.02     45.23 o
   5   5   7      122.26       77.89     43.43 o
   6   5   7      938.65      860.89     86.95 o
   7   5   7       35.98       65.56     52.55 o
   8   5   7       51.31       -6.13     59.09 o
   9   5   7     9147.27     9107.81    544.93 o
  10   5   7     1914.56     2217.30    202.64 o
  11   5   7      420.88       54.77     93.44 o
  12   5   7     1004.05      927.42    163.03 o
  13   5   7        2.31       22.56    134.88 o
  14   5   7     2482.80     2277.17    314.32 o
  15   5   7     5211.50     5904.30    559.03 o
  16   5   7       53.75      -29.20    194.40 o
  17   5   7        3.71      163.07    252.29 o
 -18   6   7       52.78     -160.22    362.22 o
 -17   6   7      680.81      429.90    372.57 o
 -16   6   7      347.21       27.34    277.16 o
 -15   6   7       95.24      377.52    274.49 o
 -14   6   7     2134.33     2242.84    411.70 o
 -13   6   7      245.62      122.95    145.43 o
 -12   6   7     1161.06     1328.77    173.30 o
 -11   6   7       13.77      118.90     89.35 o
 -10   6   7    12955.02    15150.25    930.12 o
  -9   6   7        5.98        4.82     52.94 o
  -8   6   7      904.46     1209.35    105.59 o
  -7   6   7       83.88       37.63     42.24 o
  -6   6   7    45040.31    43102.40   2112.79 o
  -5   6   7      209.27      241.56     44.73 o
  -4   6   7     9102.62     8136.49    381.66 o
  -3   6   7      343.80      365.28     47.70 o
  -2   6   7    65189.56    68636.67   3409.75 o
  -1   6   7     4758.42     5476.40    266.23 o
   0   6   7    63379.28    64032.74   3067.15 o
   1   6   7      281.67      274.53     48.19 o
   2   6   7    18853.93    20366.00   1116.41 o
   3   6   7     3035.50     2883.97    185.99 o
   4   6   7    34079.64    33864.98   1618.37 o
   5   6   7     3274.55     3683.25    218.20 o
   6   6   7     4698.01     5787.42    313.82 o
   7   6   7     1872.38     2225.50    161.45 o
   8   6   7    48768.86    51529.33   2763.00 o
   9   6   7     8128.60     9558.43    613.91 o
  10   6   7     7097.85     8443.12    562.21 o
  11   6   7      385.93      298.34    111.99 o
  12   6   7     7583.66     8094.07    612.20 o
  13   6   7     4769.33     5877.99    490.04 o
  14   6   7     1258.12     1345.27    245.30 o
  15   6   7      251.14      193.69    190.03 o
  16   6   7       14.04      -40.78    226.44 o
  17   6   7      653.64      298.29    358.44 o
 -17   7   7     3273.00     2878.67    787.73 o
 -16   7   7     3294.85     3353.73    567.26 o
 -15   7   7       19.38      -33.78    251.90 o
 -14   7   7       58.53      -18.42    235.25 o
 -13   7   7      563.22      406.55    193.99 o
 -12   7   7     1611.53     1472.91    224.30 o
 -11   7   7     2714.14     2292.67    243.57 o
 -10   7   7       71.09       98.86     94.87 o
  -9   7   7    34972.28    32987.79   2023.46 o
  -8   7   7      105.33       19.30     63.86 o
  -7   7   7     3624.30     4624.56    331.97 o
  -6   7   7       30.26       17.01     39.24 o
  -5   7   7    93897.28    92536.07   4947.74 o
  -4   7   7      713.89      678.77     88.33 o
  -3   7   7     1111.03     1014.21     89.87 o
  -2   7   7      256.78      193.05     38.37 o
  -1   7   7   184235.61   183110.58   9352.72 o
   0   7   7     3870.38     4521.57    247.58 o
   1   7   7     9245.76     9492.41    480.95 o
   2   7   7     1877.30     1676.81    123.28 o
   3   7   7    80473.73    78120.20   3851.60 o
   4   7   7     7959.43     7314.79    386.14 o
   5   7   7    16598.16    17078.96    880.31 o
   6   7   7     1805.45     1832.76    130.37 o
   7   7   7    26902.25    27662.20   1493.68 o
   8   7   7    15002.25    16454.37   1078.15 o
   9   7   7    19149.59    20902.37   1212.31 o
  10   7   7     2052.38     2008.89    214.87 o
  11   7   7     2221.30     2237.71    258.77 o
  12   7   7     6698.87     7730.38    576.82 o
  13   7   7    11451.10    10229.57    684.72 o
  14   7   7        6.42     -110.16    163.04 o
  15   7   7     3836.68     3901.47    463.94 o
  16   7   7       13.75      192.34    299.72 o
  17   7   7     3808.45     3159.10    680.04 o
 -17   8   7      180.69      125.78    368.01 o
 -16   8   7     2785.37     4086.82    666.89 o
 -15   8   7       23.03       88.40    326.18 o
 -14   8   7     6185.05     6782.18    867.27 o
 -13   8   7      245.70      503.39    215.48 o
 -12   8   7      149.62      200.24    145.23 o
 -11   8   7        1.71     -117.25    117.25 o
 -10   8   7     1041.81      958.08    278.37 o
  -9   8   7       90.24        5.29     94.98 o
  -8   8   7     8793.54     9162.42    598.03 o
  -7   8   7      327.64      267.50     75.52 o
  -6   8   7      411.50      219.20     85.30 o
  -5   8   7      124.69      122.48     44.53 o
  -4   8   7    23019.77    23051.30   1191.79 o
  -3   8   7        1.20       -4.44     40.99 o
  -2   8   7     6693.61     6933.14    364.51 o
  -1   8   7       22.12       43.12     43.87 o
   0   8   7    11395.92    12590.03    617.60 o
   1   8   7     1153.38     1189.67    124.75 o
   2   8   7    11716.60    12057.86    615.42 o
   3   8   7      478.04      486.81     68.43 o
   4   8   7        2.36       40.60     50.24 o
   5   8   7       32.57       94.83     52.11 o
   6   8   7     4896.33     5173.38    313.84 o
   7   8   7      693.93      740.78    131.93 o
   8   8   7     8025.39     8341.55    559.78 o
   9   8   7      774.15      584.49    171.26 o
  10   8   7      331.16      411.41    156.43 o
  11   8   7     2185.08     1828.11    287.44 o
  12   8   7     7942.48     8898.54    661.87 o
  13   8   7       94.64      181.99    145.34 o
  14   8   7      240.66      285.20    173.33 o
  15   8   7        3.47     -158.99    274.56 o
  16   8   7     1137.74      563.91    352.93 o
  17   8   7     1470.35     1823.28    599.35 o
 -17   9   7     6838.46     8922.77   2259.05 o
 -16   9   7      993.39      217.12    314.46 o
 -15   9   7      451.23      443.59    313.61 o
 -14   9   7      484.91      325.63    267.26 o
 -13   9   7    17257.13    20000.42   1552.32 o
 -12   9   7     1917.96     2106.64    320.76 o
 -11   9   7     1747.81     1264.43    243.69 o
 -10   9   7      168.65      -16.60    120.32 o
  -9   9   7     3412.82     3398.32    432.73 o
  -8   9   7      152.93       85.97     96.85 o
  -7   9   7     9551.26     9213.92    613.73 o
  -6   9   7       31.01       60.87     56.07 o
  -5   9   7    29333.35    26757.98   1361.26 o
  -4   9   7      108.91       36.52     42.73 o
  -3   9   7    42273.75    41274.02   1968.95 o
  -2   9   7       19.34      -19.98     43.12 o
  -1   9   7   148265.23   151473.20   8832.47 o
   0   9   7      166.35       59.49     47.22 o
   1   9   7    14867.50    13865.52    684.12 o
   2   9   7      611.96      398.54     68.30 o
   3   9   7    44307.05    44595.78   2138.58 o
   4   9   7    13120.02    13523.57    643.31 o
   5   9   7    10435.48    10712.45    633.40 o
   6   9   7     3431.29     3033.29    282.33 o
   7   9   7      348.73      343.85    101.40 o
   8   9   7     7165.14     8684.56    593.91 o
   9   9   7    22889.38    25777.49   1631.16 o
  10   9   7      532.11      365.73    119.95 o
  11   9   7     9816.21     8938.89    585.99 o
  12   9   7       22.41       47.03    125.73 o
  13   9   7     4796.56     5406.53    502.47 o
  14   9   7      120.68       -6.62    210.64 o
  15   9   7     2084.22     2328.36    678.90 o
  16   9   7     1587.53     2206.88    595.32 o
  17   9   7      447.38       37.63    427.74 o
 -17  10   7      946.37     1299.31    527.89 o
 -16  10   7     1898.57     1726.07    740.40 o
 -15  10   7       62.73      212.58    327.36 o
 -14  10   7      846.48      819.82    352.16 o
 -13  10   7     1693.01     1674.97    260.05 o
 -12  10   7    14057.32    16155.45   1184.24 o
 -11  10   7       36.39      -61.40    135.98 o
 -10  10   7    11206.25    11974.32    915.71 o
  -9  10   7      146.97      189.23    118.79 o
  -8  10   7    46084.63    48489.89   3246.20 o
  -7  10   7       91.99      149.15     92.49 o
  -6  10   7    27908.53    27705.94   1646.21 o
  -5  10   7        1.38      102.96     46.05 o
  -4  10   7     6494.40     6705.00    354.91 o
  -3  10   7      294.14      228.70     53.61 o
  -2  10   7     9677.44     9481.15    482.42 o
  -1  10   7     2066.21     1622.29    157.28 o
   0  10   7    40983.15    39122.65   2131.56 o
   1  10   7      197.53      173.47     56.86 o
   2  10   7    14852.73    14919.98    748.59 o
   3  10   7     3957.91     4411.36    247.11 o
   4  10   7   216767.25   208676.19  10149.57 o
   5  10   7     3564.94     3781.09    264.65 o
   6  10   7    15994.42    16481.17    986.24 o
   7  10   7       15.85       49.62     85.90 o
   8  10   7    32671.96    33700.34   2310.33 o
   9  10   7     3828.95     3776.60    309.44 o
  10  10   7     7999.73     9671.82    641.07 o
  11  10   7     3328.74     3543.96    282.89 o
  12  10   7      262.25        1.68    130.21 o
  13  10   7     3285.67     2623.55    351.57 o
  14  10   7     1246.25     1294.05    287.29 o
  15  10   7     1666.73     1970.11    437.56 o
  16  10   7     1720.48     1225.65    513.83 o
 -16  11   7      822.75      571.50    428.19 o
 -15  11   7     1396.70      679.04    375.90 o
 -14  11   7       51.45       12.01    266.86 o
 -13  11   7      992.59      972.88    223.26 o
 -12  11   7      217.47      240.12    187.86 o
 -11  11   7     9594.25     9216.50    752.84 o
 -10  11   7        6.49       28.91    131.58 o
  -9  11   7     2042.56     1182.74    266.79 o
  -8  11   7       61.89      208.27    121.95 o
  -7  11   7     1130.22     1324.60    197.14 o
  -6  11   7      249.07      242.22     93.45 o
  -5  11   7     1238.23     1267.88    128.79 o
  -4  11   7      738.45      735.70    130.40 o
  -3  11   7     1906.78     1855.50    142.98 o
  -2  11   7      465.89      562.58     75.37 o
  -1  11   7      531.65      690.29     88.69 o
   0  11   7      143.66      193.60     65.49 o
   1  11   7    17828.44    19597.67    980.83 o
   2  11   7     2205.70     2346.12    160.50 o
   3  11   7     2113.53     2426.31    165.41 o
   4  11   7     3156.39     3686.15    250.73 o
   5  11   7     2582.03     2617.69    248.72 o
   6  11   7     2273.36     2042.91    205.33 o
   7  11   7      598.63      497.81    131.08 o
   8  11   7        4.92       -9.06     89.72 o
   9  11   7      496.32      340.82    120.78 o
  10  11   7      542.83      288.47    128.78 o
  11  11   7     1564.86     1711.95    206.30 o
  12  11   7      993.81      382.25    184.31 o
  13  11   7     1047.44     1198.82    292.95 o
  14  11   7     2294.68     2812.06    402.47 o
  15  11   7      544.96      787.90    344.75 o
  16  11   7       89.08      354.16    436.66 o
 -16  12   7    13692.46    13715.07   1855.76 o
 -15  12   7      380.55      396.28    374.08 o
 -14  12   7      547.99      757.74    320.28 o
 -13  12   7      164.88       36.50    191.80 o
 -12  12   7    21301.99    22536.19   1627.79 o
 -11  12   7      835.24     1016.81    224.16 o
 -10  12   7      583.92      291.47    161.68 o
  -9  12   7      260.39      182.86    145.28 o
  -8  12   7    13858.73    14567.09   1058.81 o
  -7  12   7      805.88      757.74    178.28 o
  -6  12   7       24.25       11.34     84.78 o
  -5  12   7      329.28      481.71     76.37 o
  -4  12   7      557.94      858.86    109.44 o
  -3  12   7      119.50      -47.97     62.55 o
  -2  12   7     7800.50     7621.24    427.41 o
  -1  12   7      337.13      229.81     70.66 o
   0  12   7    26706.82    30040.16   1530.31 o
   1  12   7       75.63       29.59     58.08 o
   2  12   7     5039.51     4871.80    269.77 o
   3  12   7     3420.42     3770.77    240.43 o
   4  12   7    20138.91    22206.88   1276.32 o
   5  12   7      191.59      -14.48     75.95 o
   6  12   7     1614.94     1491.47    178.40 o
   7  12   7     1853.65     2094.01    276.87 o
   8  12   7    12263.29    12473.38    780.63 o
   9  12   7      606.45      403.23    120.29 o
  10  12   7        4.19      -10.11    110.60 o
  11  12   7      213.35      -41.86    142.89 o
  12  12   7     1549.19      811.71    238.42 o
  13  12   7      579.92      387.10    222.97 o
  14  12   7     1565.21     1564.69    308.55 o
  15  12   7     4159.80     5471.15    725.28 o
 -15  13   7      856.80      284.28    447.93 o
 -14  13   7      369.96      -58.67    263.10 o
 -13  13   7     1189.01     1004.50    258.26 o
 -12  13   7     1438.10     1012.08    255.10 o
 -11  13   7     2151.92     2117.48    308.35 o
 -10  13   7      444.75      472.55    180.25 o
  -9  13   7     2101.52     2154.62    297.12 o
  -8  13   7      531.05      423.94    150.92 o
  -7  13   7    22315.22    23849.74   1654.34 o
  -6  13   7       19.23      -13.85     82.75 o
  -5  13   7     5212.82     5449.28    373.34 o
  -4  13   7       36.83       24.19     66.68 o
  -3  13   7     3951.66     4227.06    293.60 o
  -2  13   7      444.93      400.33     88.72 o
  -1  13   7    10414.84     9873.07    617.84 o
   0  13   7        4.49      -14.41     65.55 o
   1  13   7     4443.07     5662.28    318.29 o
   2  13   7      132.61      137.35     68.99 o
   3  13   7      661.30      625.41    122.74 o
   4  13   7     2436.18     2919.72    229.84 o
   5  13   7     1047.27     1137.08    140.39 o
   6  13   7      899.62     1243.34    153.41 o
   7  13   7       23.96      -82.78     84.44 o
   8  13   7     1303.41     1013.52    153.23 o
   9  13   7       91.20       15.62    108.86 o
  10  13   7     1889.17     1547.44    226.70 o
  11  13   7     3406.80     3281.75    386.91 o
  12  13   7       64.79      178.46    197.03 o
  13  13   7      302.78      447.09    237.92 o
  14  13   7       23.84      287.73    239.56 o
  15  13   7     2067.36     2181.24    484.05 o
 -15  14   7      523.58     1425.63    539.45 o
 -14  14   7      355.40      233.74    266.61 o
 -13  14   7      108.30      -80.28    212.05 o
 -12  14   7      826.20      693.22    224.59 o
 -11  14   7      183.86      189.57    196.20 o
 -10  14   7      578.51      417.39    185.72 o
  -9  14   7       23.64      202.26    159.56 o
  -8  14   7     4619.49     5182.62    527.97 o
  -7  14   7      219.71      270.53    139.45 o
  -6  14   7        3.61      -96.41     96.41 o
  -5  14   7      296.26      284.97     91.50 o
  -4  14   7    11468.00    11925.70    703.37 o
  -3  14   7       31.20       54.56     76.18 o
  -2  14   7     3815.18     3831.03    329.31 o
  -1  14   7      178.63      177.87     84.19 o
   0  14   7    28357.36    26429.70   1568.37 o
   1  14   7     1137.16      922.83    136.82 o
   2  14   7    28409.49    27084.85   1521.89 o
   3  14   7     1926.93     1397.57    220.17 o
   4  14   7     3393.02     3840.20    297.40 o
   5  14   7      812.32      708.84    123.71 o
   6  14   7     9221.37    11272.89    671.73 o
   7  14   7     2105.44     2405.97    222.74 o
   8  14   7    11984.36    13010.93    767.55 o
   9  14   7      705.44      398.40    134.58 o
  10  14   7     2863.31     2755.34    366.63 o
  11  14   7     1847.80     1715.56    354.28 o
  12  14   7     5837.22     7254.15    644.40 o
  13  14   7       86.55       80.32    232.85 o
  14  14   7      262.01       29.95    260.17 o
  15  14   7        0.12     -260.06    299.53 o
 -14  15   7       46.79      -27.32    258.95 o
 -13  15   7      739.89      824.22    272.23 o
 -12  15   7      336.68     -150.86    210.16 o
 -11  15   7     5781.49     6011.86    842.04 o
 -10  15   7        4.38       50.76    193.68 o
  -9  15   7    22271.59    24220.48   1707.52 o
  -8  15   7       23.49     -118.68    147.44 o
  -7  15   7     1558.12     1063.55    231.60 o
  -6  15   7      211.75      161.31    139.69 o
  -5  15   7    30785.99    30012.81   1794.13 o
  -4  15   7      171.17       27.66     82.60 o
  -3  15   7     4371.64     4235.11    293.19 o
  -2  15   7       21.93      -67.00     78.03 o
  -1  15   7    37359.91    37159.79   2006.11 o
   0  15   7     1728.44     1959.26    190.29 o
   1  15   7    12870.53    13916.29    961.21 o
   2  15   7     1100.29     1032.21    157.47 o
   3  15   7    46651.59    47082.97   2519.36 o
   4  15   7     2435.82     1984.30    190.83 o
   5  15   7     8695.53     9716.90    601.69 o
   6  15   7     2194.61     2294.64    211.84 o
   7  15   7    27532.00    29176.88   1616.99 o
   8  15   7     4122.39     4432.11    355.89 o
   9  15   7     4486.92     5017.91    456.66 o
  10  15   7      187.19      241.74    198.92 o
  11  15   7     3940.65     3853.22    511.24 o
  12  15   7     5243.05     5277.33    546.65 o
  13  15   7     4185.56     3127.20    649.91 o
  14  15   7      574.62       91.51    285.97 o
 -14  16   7     4298.61     4176.41    552.71 o
 -13  16   7      153.85       17.42    247.17 o
 -12  16   7       31.85     -143.65    225.62 o
 -11  16   7        0.12      275.39    205.31 o
 -10  16   7     2853.86     3548.37    619.79 o
  -9  16   7      134.85      110.55    180.27 o
  -8  16   7    12206.06    13023.78   1007.14 o
  -7  16   7       17.72       16.95    157.55 o
  -6  16   7      193.56      160.10    146.67 o
  -5  16   7       98.50       35.94    107.15 o
  -4  16   7    16804.01    17656.42    964.35 o
  -3  16   7      134.35      -27.25     88.24 o
  -2  16   7     2445.07     2621.21    228.20 o
  -1  16   7        0.42      -23.39     91.50 o
   0  16   7     1985.82     1715.48    309.49 o
   1  16   7      402.45      428.83    133.47 o
   2  16   7     6027.49     7176.12    928.18 o
   3  16   7      323.69      311.44    121.22 o
   4  16   7       43.83      152.63    110.80 o
   5  16   7       67.02       -9.39    102.97 o
   6  16   7     5538.28     4870.01    402.71 o
   7  16   7     1078.35      779.86    163.73 o
   8  16   7     3006.36     3230.97    284.17 o
   9  16   7       21.82      -24.56    187.81 o
  10  16   7        3.63       64.93    196.10 o
  11  16   7     1123.56      880.01    300.54 o
  12  16   7     6682.82     7365.28    695.53 o
  13  16   7     1058.41      583.80    292.94 o
 -13  17   7     9088.63    10427.55    888.99 o
 -12  17   7      326.68      854.43    269.97 o
 -11  17   7      711.76      313.14    233.03 o
 -10  17   7       22.89       66.66    212.78 o
  -9  17   7     9505.59    10630.40    893.37 o
  -8  17   7       19.30        1.21    184.60 o
  -7  17   7     3153.56     2729.64    362.41 o
  -6  17   7        5.22      221.31    168.15 o
  -5  17   7     2073.29     2363.34    270.72 o
  -4  17   7        3.88       52.99    103.53 o
  -3  17   7     6725.66     7475.71    489.49 o
  -2  17   7       72.98      126.27    105.42 o
  -1  17   7    18959.22    19498.87   1712.63 o
   0  17   7      108.30      -91.60    115.18 o
   1  17   7     6430.37     7159.14    651.19 o
   2  17   7      208.48       24.96    119.03 o
   3  17   7     6275.77     6243.67    712.97 o
   4  17   7     1636.58     1384.25    200.90 o
   5  17   7      921.97      698.22    163.52 o
   6  17   7      400.93      303.35    130.02 o
   7  17   7      664.60      754.92    165.26 o
   8  17   7     1516.30     1460.01    280.51 o
   9  17   7     6041.60     6048.87    582.40 o
  10  17   7      145.17       38.87    221.25 o
  11  17   7     4727.80     4512.70    523.84 o
  12  17   7       62.55     -237.41    237.41 o
  13  17   7      625.44      594.28    336.91 o
 -12  18   7     7698.55     7888.02    720.63 o
 -11  18   7       18.65      -64.17    230.76 o
 -10  18   7     1243.08      524.32    241.02 o
  -9  18   7      315.21      -91.90    203.17 o
  -8  18   7    17628.14    20383.75   1489.88 o
  -7  18   7       83.49      -41.20    185.29 o
  -6  18   7     2893.62     3123.14    419.46 o
  -5  18   7      235.83      135.24    163.03 o
  -4  18   7     1375.66     1461.40    193.52 o
  -3  18   7      188.02        6.62    116.31 o
  -2  18   7     3514.72     3186.56    312.30 o
  -1  18   7      356.35      154.40    154.04 o
   0  18   7     3269.29     3774.47    371.73 o
   1  18   7      165.63     -122.48    122.48 o
   2  18   7     2719.27     1826.83    250.48 o
   3  18   7       68.95       -7.05    137.76 o
   4  18   7     8411.32     8902.92    987.68 o
   5  18   7      415.45      166.91    161.06 o
   6  18   7     4547.55     3939.90    358.46 o
   7  18   7      158.42      216.55    170.36 o
   8  18   7     6893.52     6333.59    633.70 o
   9  18   7     1949.34     1915.34    329.23 o
  10  18   7     1560.30      968.35    282.96 o
  11  18   7     1051.68      710.95    348.67 o
  12  18   7      176.24      362.90    311.39 o
 -11  19   7        6.00      235.63    266.62 o
 -10  19   7        1.95     -169.24    226.73 o
  -9  19   7      210.49      478.45    240.95 o
  -8  19   7       11.43      116.88    221.56 o
  -7  19   7     3179.68     3400.77    459.18 o
  -6  19   7      231.45      329.60    229.87 o
  -5  19   7        0.12       -2.01    206.59 o
  -4  19   7      355.16      204.99    224.79 o
  -3  19   7     2600.21     2115.52    262.48 o
  -2  19   7      939.66      796.58    181.34 o
  -1  19   7      322.77      165.68    154.08 o
   0  19   7      433.50      392.68    164.22 o
   1  19   7     7854.94     7726.58    758.95 o
   2  19   7     1504.49     1387.11    263.46 o
   3  19   7      685.87      590.31    233.70 o
   4  19   7      240.43      495.77    179.16 o
   5  19   7     4292.34     5316.73    656.39 o
   6  19   7      495.09      370.11    247.75 o
   7  19   7      530.71      532.43    297.13 o
   8  19   7      277.03       -4.25    258.15 o
   9  19   7      417.83      726.29    307.45 o
  10  19   7        2.90      -65.18    258.71 o
  11  19   7      449.70      552.83    303.65 o
 -10  20   7      734.03      746.04    303.48 o
  -9  20   7      180.30       69.37    238.89 o
  -8  20   7     1279.68     1500.22    332.58 o
  -7  20   7      487.75      323.80    279.25 o
  -6  20   7     8249.67    11406.13   1183.23 o
  -5  20   7      225.27      456.27    310.76 o
  -4  20   7      963.72      314.36    340.68 o
  -3  20   7       29.66      -39.79    153.44 o
  -2  20   7      865.91      420.89    180.04 o
  -1  20   7      516.54      172.24    166.48 o
   0  20   7    14533.08    13833.73    992.84 o
   1  20   7      114.53      -24.74    142.59 o
   2  20   7      699.48      570.01    201.73 o
   3  20   7     2441.53     2174.16    296.02 o
   4  20   7    26846.06    28340.59   2054.00 o
   5  20   7       46.04      254.31    194.69 o
   6  20   7      100.25       65.85    195.72 o
   7  20   7      674.97     1474.41    417.14 o
   8  20   7     7013.00     7121.68    964.35 o
   9  20   7     1055.09     1443.43    446.59 o
  10  20   7       12.29      166.98    368.34 o
  -9  21   7       53.21      214.16    312.81 o
  -8  21   7      168.65      233.42    328.04 o
  -7  21   7     1237.78     1080.09    382.22 o
  -6  21   7       26.83      574.82    358.04 o
  -5  21   7     4308.92     5410.89    788.11 o
  -4  21   7        6.08      -39.90    280.04 o
  -3  21   7     5902.88     8176.52   1156.22 o
  -2  21   7        7.03      104.47    166.97 o
  -1  21   7    19064.10    18715.32   1750.86 o
   0  21   7       11.60     -151.61    164.42 o
   1  21   7     1385.36      773.38    212.88 o
   2  21   7       71.92      135.14    182.10 o
   3  21   7     5512.06     6521.26   1172.75 o
   4  21   7     1887.13     1502.78    284.12 o
   5  21   7      598.03      478.39    214.18 o
   6  21   7      810.69      317.19    486.03 o
   7  21   7      218.39      320.05    327.93 o
   8  21   7     1801.00     1886.47    698.20 o
   9  21   7     3531.66     4415.77    847.33 o
  -8  22   7     1983.43     1411.12    459.97 o
  -7  22   7       10.66     -116.68    312.81 o
  -6  22   7      726.78     1154.66    492.05 o
  -5  22   7        0.36      460.18    361.37 o
  -4  22   7     4387.04     4291.25    834.92 o
  -3  22   7       40.40      116.59    284.29 o
  -2  22   7      275.87      442.90    217.29 o
  -1  22   7        0.18      235.48    188.44 o
   0  22   7      646.33      447.72    296.13 o
   1  22   7      196.47      -60.13    185.67 o
   2  22   7     7122.37     8399.98    694.15 o
   3  22   7      140.06      204.31    239.50 o
   4  22   7      106.05       83.02    208.61 o
   5  22   7       87.79       65.58    220.93 o
   6  22   7     5572.77     7151.16   1094.74 o
   7  22   7      824.21      116.29    414.03 o
   8  22   7       42.39      146.69    436.20 o
  -6  23   7        7.74       95.33    336.01 o
  -5  23   7     4297.96     3107.10    847.74 o
  -4  23   7        6.36      500.86    309.58 o
  -3  23   7     1138.35      859.86    324.88 o
  -2  23   7       42.71      507.24    248.72 o
  -1  23   7     7838.44     8954.36    785.83 o
   0  23   7       54.34      360.52    216.92 o
   1  23   7     6453.81     6184.25    533.40 o
   2  23   7      335.39      437.48    209.34 o
   3  23   7     8506.14     7667.79    649.04 o
   4  23   7      473.27      551.00    255.51 o
   5  23   7     2085.56     1529.72    536.02 o
   6  23   7      128.01     -176.86    401.28 o
  -4  24   7     1212.88      602.32    380.56 o
  -3  24   7       91.25      147.59    320.77 o
  -2  24   7      252.29      -43.21    319.66 o
  -1  24   7       10.53      247.26    240.71 o
   0  24   7     2034.22     1972.97    315.24 o
   1  24   7       11.28       98.81    222.97 o
   2  24   7      367.40      540.95    244.46 o
   3  24   7      340.34      650.29    264.96 o
   4  24   7     1413.05     1249.57    692.46 o
 -18   0   8     2084.75     2610.10    676.35 o
 -17   0   8     1783.33     1283.41    450.22 o
 -16   0   8      114.70     -222.80    226.23 o
 -15   0   8     1387.02     2124.04    376.90 o
 -14   0   8    21747.70    26769.90   2511.18 o
 -13   0   8      238.55     -106.52    141.14 o
 -12   0   8    13586.81    13474.08   1320.69 o
 -11   0   8      373.44      193.79    144.39 o
 -10   0   8   111955.17    72351.10   7419.53 o
  -9   0   8     2265.31     2566.65    355.82 o
  -8   0   8    38623.84    37952.98   2418.86 o
  -7   0   8       25.41       31.86     56.91 o
  -6   0   8   388907.44   203336.91  18873.74 o
  -5   0   8      206.51        8.46     54.87 o
  -4   0   8    16761.47    18824.32   1219.81 o
  -3   0   8     1338.53      989.64    118.83 o
  -2   0   8     6591.75     5118.17    369.21 o
  -1   0   8       10.53      -46.09     46.09 o
   0   0   8   178833.83   163412.34  12447.39 o
   1   0   8      238.98      197.25     54.84 o
   2   0   8    17998.07    19206.08   1365.80 o
   3   0   8    13870.66    13480.37    950.42 o
   4   0   8   741992.06   791719.56  74235.19 o
   5   0   8    31439.92    31921.38   2134.48 o
   6   0   8     7540.08     7837.25    568.05 o
   7   0   8      339.85      230.52     78.54 o
   8   0   8    36443.63    41498.31   2892.83 o
   9   0   8     1638.59     1707.22    192.72 o
  10   0   8     1250.38     1179.63    213.97 o
  11   0   8     5106.62     5612.97    539.11 o
  12   0   8      419.27      163.06    191.71 o
  13   0   8      541.01      464.73    261.15 o
  14   0   8      697.65      714.52    306.59 o
  15   0   8      508.98      126.90    273.76 o
  16   0   8      958.77      493.66    672.40 o
  17   0   8      278.59     -117.51    298.31 o
  18   0   8       47.51       79.15    350.05 o
 -18   1   8       36.48     -147.94    227.52 o
 -17   1   8     1330.19     1335.99    275.44 o
 -16   1   8       36.79      -51.05    159.54 o
 -15   1   8    14334.24    16626.13   1140.96 o
 -14   1   8      773.75      720.40    170.67 o
 -13   1   8     4693.10     5885.87    626.25 o
 -12   1   8       98.35      147.96    108.12 o
 -11   1   8    19834.75    22315.43   1576.02 o
 -10   1   8     1305.57     1481.86    141.44 o
  -9   1   8     6296.49     7076.96    397.17 o
  -8   1   8       83.80       35.13     46.12 o
  -7   1   8     7998.04     9265.37    431.32 o
  -6   1   8      400.94      269.50     48.35 o
  -5   1   8   169389.50   162297.08   8308.62 o
  -4   1   8     1150.32     1067.54     79.53 o
  -3   1   8     3747.52     3850.24    192.61 o
  -2   1   8      197.63      106.63     32.95 o
  -1   1   8     3778.93     2231.48    128.97 o
   0   1   8     7028.50     6221.33    336.57 o
   1   1   8    11023.84    10282.28    527.90 o
   2   1   8      269.18      268.01     62.88 o
   3   1   8    56839.96    58997.19   3038.96 o
   4   1   8    36716.91    37593.46   1794.82 o
   5   1   8   121046.02   121098.45   5911.86 o
   6   1   8       16.36       22.61     41.77 o
   7   1   8     6524.62     6986.32    364.24 o
   8   1   8     5195.46     4846.38    258.98 o
   9   1   8    15886.06    15059.32    706.95 o
  10   1   8      562.32      370.36     86.27 o
  11   1   8     2765.41     2918.69    253.46 o
  12   1   8        1.50      -28.91    117.89 o
  13   1   8     1849.57     2095.63    379.84 o
  14   1   8     1430.14      959.03    309.16 o
  15   1   8      586.83      424.97    209.96 o
  16   1   8        1.85     -260.54    260.54 o
  17   1   8       64.81       80.21    225.13 o
  18   1   8       27.52        9.48    248.82 o
 -18   2   8       17.20     -290.82    290.82 o
 -17   2   8      605.13      501.44    239.39 o
 -16   2   8    15020.44    13121.05   1076.27 o
 -15   2   8      100.02      -64.19    141.69 o
 -14   2   8      415.99      275.63    144.58 o
 -13   2   8      308.26      295.89    125.34 o
 -12   2   8    10428.52     9452.81    703.33 o
 -11   2   8        2.16      -25.93     89.95 o
 -10   2   8      138.63      187.31     81.53 o
  -9   2   8      119.43      107.53     63.10 o
  -8   2   8     6326.86     6898.24    425.84 o
  -7   2   8        0.52        1.79     41.82 o
  -6   2   8     1169.86     1637.82    111.40 o
  -5   2   8       12.85       84.87     37.54 o
  -4   2   8     1211.09     1647.40    106.36 o
  -3   2   8      130.69       93.10     33.31 o
  -2   2   8     8251.79     8996.31    419.30 o
  -1   2   8     1551.82     1588.44    101.63 o
   0   2   8     7806.96     9128.43    461.28 o
   1   2   8        7.75        8.09     30.66 o
   2   2   8     4069.07     4063.38    232.98 o
   3   2   8     5822.43     6076.18    354.67 o
   4   2   8      736.20      724.42     76.61 o
   5   2   8     1180.72     1237.10     99.13 o
   6   2   8    10578.10    10715.46    509.31 o
   7   2   8     2824.45     2768.72    169.73 o
   8   2   8     1198.12     1042.27    108.85 o
   9   2   8     1800.39     1910.53    144.87 o
  10   2   8    22992.63    23134.32   1173.64 o
  11   2   8      742.28      851.00    147.27 o
  12   2   8        0.66       72.20    121.07 o
  13   2   8       20.17      299.28    167.11 o
  14   2   8    12096.57    14951.60   1247.89 o
  15   2   8    10612.74     9462.02   1085.56 o
  16   2   8     2216.14     2015.25    523.05 o
  17   2   8        0.46       64.52    217.78 o
  18   2   8     1712.26     2105.95    388.90 o
 -18   3   8       68.09        1.63    384.95 o
 -17   3   8     9484.90    10037.76   1278.68 o
 -16   3   8     1803.91     1629.86    293.75 o
 -15   3   8      358.50      677.58    186.92 o
 -14   3   8      224.08       60.13    131.83 o
 -13   3   8     2628.64     2857.98    371.34 o
 -12   3   8      479.97      583.32    144.98 o
 -11   3   8     5257.02     5940.79    621.96 o
 -10   3   8      881.46      714.11    128.76 o
  -9   3   8     3832.69     4307.24    278.41 o
  -8   3   8      244.93      180.75     60.43 o
  -7   3   8     7291.54     7628.41    425.84 o
  -6   3   8      290.52      226.12     50.18 o
  -5   3   8    97424.03    96392.05   4567.26 o
  -4   3   8     1628.90     1894.16    119.65 o
  -3   3   8      829.88      943.24     73.76 o
  -2   3   8       20.94       78.42     32.12 o
  -1   3   8    59830.81    59802.93   2841.15 o
   0   3   8       49.61       42.45     31.69 o
   1   3   8      181.46      123.07     41.00 o
   2   3   8      236.46      162.99     42.94 o
   3   3   8    55402.32    57026.00   2969.66 o
   4   3   8     4473.55     5190.40    273.78 o
   5   3   8      967.77      766.06     95.49 o
   6   3   8     7173.12     6917.21    374.61 o
   7   3   8      116.48      194.91     56.14 o
   8   3   8     1453.34     1857.36    146.47 o
   9   3   8      786.05      653.83     97.67 o
  10   3   8    10061.80    11276.83    681.90 o
  11   3   8     5103.46     5265.15    372.56 o
  12   3   8        0.79     -109.07    109.07 o
  13   3   8       31.76      101.42    139.90 o
  14   3   8     5185.73     5836.79    661.65 o
  15   3   8    12267.47    13189.05   1215.32 o
  16   3   8     2450.03     2149.36    496.30 o
  17   3   8        0.32      177.72    228.31 o
  18   3   8     1765.27     1953.63    612.47 o
 -18   4   8     1003.17      361.71    416.09 o
 -17   4   8       50.34       19.45    285.07 o
 -16   4   8      153.83      377.47    284.83 o
 -15   4   8       62.62      156.90    173.49 o
 -14   4   8       21.03      -53.80    129.11 o
 -13   4   8      156.05      -58.55    107.45 o
 -12   4   8     3982.42     3569.62    294.68 o
 -11   4   8       20.66       14.69     79.01 o
 -10   4   8     2649.93     3106.25    234.41 o
  -9   4   8       57.88       96.99     63.49 o
  -8   4   8    13065.42    13036.33    710.60 o
  -7   4   8      223.93      245.56     52.41 o
  -6   4   8    12682.13    14309.94    698.28 o
  -5   4   8       41.20      -28.05     36.81 o
  -4   4   8    14289.36    15090.41    743.02 o
  -3   4   8        2.12      -29.37     29.37 o
  -2   4   8     2484.45     3716.71    202.28 o
  -1   4   8      744.94      599.44     65.82 o
   0   4   8     1377.96     1077.67     99.97 o
   1   4   8      162.43       94.64     39.63 o
   2   4   8     9752.25    10088.51    514.11 o
   3   4   8       22.16       -7.48     33.83 o
   4   4   8       74.40       30.83     38.92 o
   5   4   8      340.60      246.34     54.78 o
   6   4   8     4120.69     4733.37    268.57 o
   7   4   8     1625.63     1893.06    140.76 o
   8   4   8     1286.41     1045.20    114.59 o
   9   4   8      190.63      126.53     70.21 o
  10   4   8       55.86      115.16     85.26 o
  11   4   8      339.91      339.04    111.88 o
  12   4   8     1446.54     1605.21    197.73 o
  13   4   8        0.03      -13.61    129.55 o
  14   4   8        1.91       95.47    167.66 o
  15   4   8        2.52     -143.47    200.87 o
  16   4   8      587.65      405.80    217.66 o
  17   4   8      189.59      492.61    250.89 o
 -18   5   8      268.15      548.10    419.38 o
 -17   5   8     5271.87     3813.37    619.89 o
 -16   5   8      836.25      668.99    319.57 o
 -15   5   8     2354.40     3242.72    559.96 o
 -14   5   8      143.63      180.14    194.04 o
 -13   5   8      867.50      609.30    196.17 o
 -12   5   8        0.25       91.53     93.01 o
 -11   5   8     2469.58     2698.38    212.90 o
 -10   5   8      544.84      782.57    105.06 o
  -9   5   8     9499.45    11084.03    827.71 o
  -8   5   8       16.36      -16.32     51.12 o
  -7   5   8     4106.52     4649.96    253.31 o
  -6   5   8      338.35      356.27     55.21 o
  -5   5   8    37000.14    37403.09   1945.48 o
  -4   5   8      383.42      279.75     46.74 o
  -3   5   8    37941.63    37586.27   2045.26 o
  -2   5   8      509.93      415.70     51.41 o
  -1   5   8    87499.33    95032.11   4475.38 o
   0   5   8      951.85      718.51     69.92 o
   1   5   8     6463.21     6961.88    368.29 o
   2   5   8     5056.27     5680.31    301.47 o
   3   5   8    72729.37    71712.94   3419.34 o
   4   5   8     2792.74     2598.14    167.46 o
   5   5   8     5186.69     5710.74    318.87 o
   6   5   8      185.09      216.43     64.85 o
   7   5   8    15313.36    14732.31    744.96 o
   8   5   8     4260.33     4825.23    300.29 o
   9   5   8     1539.14     1163.29    143.31 o
  10   5   8     6151.21     7608.03    526.17 o
  11   5   8      504.51      571.19    128.24 o
  12   5   8     3246.22     4411.02    353.80 o
  13   5   8     1256.30     1019.48    224.39 o
  14   5   8     6114.24     8180.12   1148.48 o
  15   5   8    16617.44    20347.20   1851.30 o
  16   5   8       38.92     -101.92    206.36 o
  17   5   8     2014.26     1259.76    377.16 o
 -17   6   8      311.60      -88.96    310.50 o
 -16   6   8    16094.26    16423.63   1784.15 o
 -15   6   8      323.54      501.18    293.15 o
 -14   6   8      100.83      400.45    245.63 o
 -13   6   8        3.67      -72.40    188.23 o
 -12   6   8     3430.15     3565.49    314.30 o
 -11   6   8        6.18       57.17     77.64 o
 -10   6   8      475.28      578.23     97.44 o
  -9   6   8      154.27      194.45     68.89 o
  -8   6   8     9600.46    10543.46    578.94 o
  -7   6   8       29.13      -43.16     43.16 o
  -6   6   8     5624.31     5928.01    318.81 o
  -5   6   8       47.23        9.30     37.80 o
  -4   6   8    16572.27    16806.96    866.63 o
  -3   6   8       38.62       75.15     40.76 o
  -2   6   8    37667.03    39492.51   1888.42 o
  -1   6   8       38.80       -5.33     34.97 o
   0   6   8     1513.76     1719.84    111.55 o
   1   6   8        4.33       30.97     36.35 o
   2   6   8    58705.45    54794.52   3034.84 o
   3   6   8     2197.91     2226.87    156.54 o
   4   6   8     2851.54     3402.85    207.00 o
   5   6   8     6193.12     6076.38    339.97 o
   6   6   8     5787.31     5619.98    325.92 o
   7   6   8     2024.64     2209.50    173.26 o
   8   6   8    10235.59    10129.86    601.95 o
   9   6   8     1601.88     1649.23    177.44 o
  10   6   8    17121.35    15928.61    952.98 o
  11   6   8      463.51      383.08    128.90 o
  12   6   8     8433.24     8992.96    632.74 o
  13   6   8      639.66      271.92    164.41 o
  14   6   8    12232.75    15523.21   2125.15 o
  15   6   8    13515.52    12847.44   1219.63 o
  16   6   8       57.88        3.20    230.00 o
  17   6   8     2991.13     2905.72    645.30 o
 -17   7   8     1785.47     1902.72    554.88 o
 -16   7   8        0.32      119.60    284.51 o
 -15   7   8     5431.58     4956.60    709.22 o
 -14   7   8      221.48      -99.32    213.93 o
 -13   7   8     4880.69     6397.20    695.29 o
 -12   7   8       25.74       -9.66    141.29 o
 -11   7   8    10210.92    11297.93    808.71 o
 -10   7   8      365.86      148.35    105.64 o
  -9   7   8     1388.54     1486.85    165.81 o
  -8   7   8        5.88       87.47     63.47 o
  -7   7   8      448.79      540.04     76.20 o
  -6   7   8        3.39        4.80     42.20 o
  -5   7   8    68833.66    68793.14   3463.85 o
  -4   7   8       81.89      121.42     44.59 o
  -3   7   8    11764.22    11541.58    579.99 o
  -2   7   8      320.88      280.03     52.61 o
  -1   7   8   111783.91   112401.30   5544.39 o
   0   7   8     1848.29     1833.70    124.39 o
   1   7   8        8.06       13.67     42.31 o
   2   7   8      742.47      717.74     81.68 o
   3   7   8     9766.20    11190.42    585.48 o
   4   7   8     1825.86     1988.52    144.58 o
   5   7   8    28093.85    30717.26   1621.21 o
   6   7   8       19.44       26.91     54.41 o
   7   7   8     3725.32     3724.29    259.18 o
   8   7   8        1.93        9.63     79.06 o
   9   7   8    18575.81    19793.85   1217.35 o
  10   7   8     2374.71     2321.63    232.31 o
  11   7   8     1500.04     1172.18    174.21 o
  12   7   8     1059.34      920.32    168.41 o
  13   7   8      212.23      190.28    158.92 o
  14   7   8      790.56      940.21    249.47 o
  15   7   8      973.82      520.92    240.26 o
  16   7   8      412.15      883.72    293.00 o
  17   7   8     1387.74     1186.41    479.86 o
 -17   8   8     1316.88      821.08    444.57 o
 -16   8   8      960.86     1119.32    381.82 o
 -15   8   8      772.75      461.63    310.14 o
 -14   8   8     4798.64     5590.40    775.50 o
 -13   8   8      287.43     -172.21    172.21 o
 -12   8   8     4270.69     4838.14    458.62 o
 -11   8   8      508.97      441.12    159.00 o
 -10   8   8    58352.50    57453.31   3829.54 o
  -9   8   8      686.89      542.72    113.52 o
  -8   8   8     4851.26     4932.84    337.09 o
  -7   8   8       59.18      -27.26     62.79 o
  -6   8   8   104258.20    97814.73   4937.68 o
  -5   8   8      124.93       38.25     45.07 o
  -4   8   8    30206.15    31357.50   1619.33 o
  -3   8   8        7.94        9.71     43.22 o
  -2   8   8    58222.04    55820.02   2617.17 o
  -1   8   8     6145.33     6836.73    363.32 o
   0   8   8   173322.06   173833.55  12087.17 o
   1   8   8      953.68      837.21    102.79 o
   2   8   8      374.83      615.75    110.89 o
   3   8   8     5385.69     5526.57    313.59 o
   4   8   8   135739.84   131024.91   6915.03 o
   5   8   8     1697.90     2073.95    168.69 o
   6   8   8     6763.32     7421.26    428.97 o
   7   8   8       10.42      -69.56     69.56 o
   8   8   8    23315.98    23349.20   1423.45 o
   9   8   8     3519.43     3783.64    319.68 o
  10   8   8       28.70       -7.11     94.02 o
  11   8   8     1641.12     1332.10    185.91 o
  12   8   8      137.67      143.79    129.65 o
  13   8   8      651.82      432.85    191.18 o
  14   8   8       56.13      -49.82    163.45 o
  15   8   8     2766.76     3639.82    507.55 o
  16   8   8     1314.02      668.83    371.90 o
  17   8   8       14.67     -265.27    352.14 o
 -17   9   8      604.86       73.48    395.83 o
 -16   9   8        0.00     -155.80    284.96 o
 -15   9   8     5239.21     4150.02    798.50 o
 -14   9   8      156.92     -202.74    293.81 o
 -13   9   8      568.09      445.51    223.22 o
 -12   9   8        5.73      -32.65    147.08 o
 -11   9   8     3899.17     4374.33    462.68 o
 -10   9   8      545.23      475.61    157.72 o
  -9   9   8     6576.95     6946.36    582.25 o
  -8   9   8      283.58      543.98    137.72 o
  -7   9   8      112.79      228.92     80.96 o
  -6   9   8      204.80      254.21     78.43 o
  -5   9   8    53945.80    55230.88   2878.37 o
  -4   9   8      775.09      933.22     83.09 o
  -3   9   8      118.06      139.70     53.39 o
  -2   9   8        0.57      -41.52     41.52 o
  -1   9   8    35318.16    37527.41   1853.28 o
   0   9   8     1413.37     1326.80    110.90 o
   1   9   8     1396.51     1522.53    128.48 o
   2   9   8       42.48       62.12     52.23 o
   3   9   8    29035.69    29026.42   1514.31 o
   4   9   8     8510.01     8582.40    450.61 o
   5   9   8     6008.80     6862.96    430.23 o
   6   9   8       36.03      -18.14     67.55 o
   7   9   8      604.84      645.96    117.87 o
   8   9   8     2884.23     2734.48    372.41 o
   9   9   8     4274.99     4403.26    355.22 o
  10   9   8       88.99       40.77    105.66 o
  11   9   8       26.79      -22.01    116.13 o
  12   9   8      677.03      504.33    156.03 o
  13   9   8     3501.08     2978.38    296.01 o
  14   9   8       19.76       52.65    184.31 o
  15   9   8      997.25      987.62    401.85 o
  16   9   8        9.50      -90.51    385.34 o
 -16  10   8     6669.87     7539.93   1606.62 o
 -15  10   8       10.95        4.34    311.77 o
 -14  10   8     2577.25     2141.31    427.96 o
 -13  10   8       19.12      232.71    216.77 o
 -12  10   8     9182.96     8751.66    831.10 o
 -11  10   8       44.17       33.27    148.17 o
 -10  10   8      913.71      750.11    186.52 o
  -9  10   8      671.53      526.66    172.14 o
  -8  10   8     5309.96     6173.34    516.21 o
  -7  10   8      294.84      238.73     93.53 o
  -6  10   8       19.56       91.98     76.97 o
  -5  10   8      297.90      275.34     61.27 o
  -4  10   8      797.32      883.61    115.87 o
  -3  10   8      328.37      305.09     59.23 o
  -2  10   8      171.48      208.71     58.29 o
  -1  10   8     1381.69     1687.32    137.96 o
   0  10   8    14542.86    15235.11    788.05 o
   1  10   8     1460.61     1538.40    191.65 o
   2  10   8     4455.95     4502.96    280.52 o
   3  10   8      914.74     1105.73    120.93 o
   4  10   8      197.06      320.00     73.80 o
   5  10   8     1146.60     1091.07    172.00 o
   6  10   8     2166.80     2401.43    223.75 o
   7  10   8      585.21      421.25    128.54 o
   8  10   8      105.26      -20.38    113.53 o
   9  10   8       14.91       91.08     99.91 o
  10  10   8     4865.60     4798.72    363.37 o
  11  10   8     3261.88     3002.62    324.17 o
  12  10   8     3310.29     3665.65    383.91 o
  13  10   8      739.09      810.83    203.87 o
  14  10   8     5835.74     6393.98    616.31 o
  15  10   8     3058.46     2977.43    576.38 o
  16  10   8     2323.84     1283.11    543.44 o
 -16  11   8     1901.37     2226.32    613.83 o
 -15  11   8      341.59     -148.97    471.48 o
 -14  11   8      598.42      694.95    334.71 o
 -13  11   8    12765.53    12376.43    957.42 o
 -12  11   8      847.66      636.55    246.50 o
 -11  11   8      308.93       -3.31    158.82 o
 -10  11   8     1370.44     1532.57    237.82 o
  -9  11   8      631.02      511.62    158.49 o
  -8  11   8       11.15       40.77    113.60 o
  -7  11   8     8892.28     9109.09    710.78 o
  -6  11   8       51.55       69.26     77.06 o
  -5  11   8    47105.19    51042.20   2923.67 o
  -4  11   8      740.33      565.46     95.37 o
  -3  11   8    31087.24    30124.78   1507.80 o
  -2  11   8       44.30       71.07     55.79 o
  -1  11   8    40970.24    40935.47   1955.38 o
   0  11   8     1696.12     1700.69    161.03 o
   1  11   8     8154.35     8674.59    470.87 o
   2  11   8     1794.82     2266.38    200.77 o
   3  11   8    13018.75    12963.15    647.99 o
   4  11   8     8485.94     9464.33    504.66 o
   5  11   8      921.12      948.35    134.82 o
   6  11   8     5239.64     5364.43    397.25 o
   7  11   8     5890.28     6763.95    467.13 o
   8  11   8     1111.09      882.90    190.02 o
   9  11   8       14.46      -58.11    103.22 o
  10  11   8     3780.97     4252.31    334.82 o
  11  11   8    13458.73    14203.23    891.95 o
  12  11   8     1614.93     1608.36    221.71 o
  13  11   8     1706.39     1677.96    306.39 o
  14  11   8     3377.92     3734.22    453.83 o
  15  11   8     4623.29     3861.22    892.56 o
  16  11   8     4206.09     3753.43    800.96 o
 -16  12   8      371.70      -41.71    428.84 o
 -15  12   8      451.76     -110.98    381.37 o
 -14  12   8      349.03       82.76    357.70 o
 -13  12   8      336.99      757.53    234.03 o
 -12  12   8    11585.41    12925.62    990.04 o
 -11  12   8        0.50       -0.85    168.35 o
 -10  12   8     6367.51     7126.27    618.97 o
  -9  12   8        0.71     -123.14    132.63 o
  -8  12   8    43293.30    43279.20   2921.33 o
  -7  12   8       62.28       37.69    113.34 o
  -6  12   8    10872.38    10740.71    687.26 o
  -5  12   8       29.26       79.14     70.09 o
  -4  12   8    15502.93    17368.01   1109.36 o
  -3  12   8     1324.59     1555.45    159.60 o
  -2  12   8    18164.80    18493.51   1081.91 o
  -1  12   8       53.07        6.06     61.38 o
   0  12   8       37.39      179.23     66.14 o
   1  12   8     1277.90     1184.86    113.89 o
   2  12   8    56670.21    61263.13   3035.83 o
   3  12   8       82.56       77.82     65.06 o
   4  12   8    17596.49    16368.07    980.25 o
   5  12   8      662.61      719.98    123.31 o
   6  12   8    19660.63    20705.87   1362.69 o
   7  12   8     2201.75     3079.58    264.16 o
   8  12   8      674.14      712.25    142.66 o
   9  12   8       28.64       81.18    111.00 o
  10  12   8     1844.68     1464.47    180.94 o
  11  12   8     1948.60     2015.76    227.27 o
  12  12   8     3798.25     3961.39    445.17 o
  13  12   8        0.09      -97.69    210.64 o
  14  12   8       36.67       94.66    245.47 o
  15  12   8        1.72      -58.68    313.29 o
 -15  13   8     1888.20     2222.77    670.26 o
 -14  13   8      273.15       60.96    287.23 o
 -13  13   8     6059.81     6687.41    590.99 o
 -12  13   8        7.87      -62.60    194.66 o
 -11  13   8        1.59      148.73    181.87 o
 -10  13   8      284.72       -8.59    159.32 o
  -9  13   8    10633.66    11116.62    884.57 o
  -8  13   8      207.03      253.42    150.36 o
  -7  13   8     3279.94     4191.76    393.77 o
  -6  13   8        2.54       51.21    100.25 o
  -5  13   8     4238.78     4279.54    285.06 o
  -4  13   8       53.83       54.51     73.13 o
  -3  13   8    25465.90    27194.62   1432.70 o
  -2  13   8      407.37      203.43     81.56 o
  -1  13   8    35443.82    34177.19   1892.65 o
   0  13   8      416.31      391.00    105.00 o
   1  13   8     7592.90     9599.76    488.25 o
   2  13   8     3226.34     3336.76    226.95 o
   3  13   8    35046.70    36759.65   2070.36 o
   4  13   8      211.25       44.83     75.00 o
   5  13   8     1592.45     1594.41    197.15 o
   6  13   8      362.83      251.11    109.85 o
   7  13   8    18852.86    18713.96   1067.83 o
   8  13   8     5156.13     6156.17    434.70 o
   9  13   8        0.94      166.99    120.60 o
  10  13   8     1333.76      985.09    192.28 o
  11  13   8      144.15      -93.19    182.86 o
  12  13   8     3082.68     3828.76    443.86 o
  13  13   8      276.35     -204.64    204.64 o
  14  13   8     2879.57     4013.45    485.95 o
  15  13   8     5692.65     6568.52    828.92 o
 -15  14   8        2.59      251.12    409.56 o
 -14  14   8     5659.45     5274.31    918.72 o
 -13  14   8       56.28      -54.58    209.03 o
 -12  14   8      171.34      198.06    211.51 o
 -11  14   8       16.32       63.03    193.48 o
 -10  14   8     3194.42     3348.47    381.29 o
  -9  14   8      234.29      397.31    181.63 o
  -8  14   8     4354.26     4358.08    419.91 o
  -7  14   8        8.68     -113.92    125.41 o
  -6  14   8     8841.28     9470.65    687.35 o
  -5  14   8      160.75      109.24     90.16 o
  -4  14   8    17722.64    18538.37    965.82 o
  -3  14   8        3.29      -47.56     74.66 o
  -2  14   8    17257.28    18632.63   1058.77 o
  -1  14   8      767.89      599.65    109.09 o
   0  14   8     4978.29     5561.06    385.84 o
   1  14   8        8.99       10.72     78.74 o
   2  14   8    12468.04    14249.16    896.61 o
   3  14   8     5379.88     6143.69    405.53 o
   4  14   8    10287.32    10821.82    644.67 o
   5  14   8      283.40      225.68     98.56 o
   6  14   8      390.52      369.76    114.27 o
   7  14   8     1899.37     1858.18    192.23 o
   8  14   8     9696.43     9182.43    577.84 o
   9  14   8        1.35       29.55    121.24 o
  10  14   8     5634.01     6689.30    538.85 o
  11  14   8      125.25      -72.73    199.98 o
  12  14   8     9082.29     9137.53    777.35 o
  13  14   8      921.21      570.71    279.70 o
  14  14   8     3641.67     3313.05    587.32 o
 -14  15   8       41.57       55.88    282.00 o
 -13  15   8     1673.14     1610.85    322.04 o
 -12  15   8        3.83      -68.78    201.21 o
 -11  15   8      287.41       79.90    239.84 o
 -10  15   8       13.48        7.86    180.96 o
  -9  15   8      165.00      196.41    187.03 o
  -8  15   8        8.44       37.88    154.96 o
  -7  15   8       44.88      131.69    148.06 o
  -6  15   8      103.59     -123.06    123.06 o
  -5  15   8      100.12      -34.88    124.95 o
  -4  15   8        9.93      -41.36     84.40 o
  -3  15   8       24.28        0.74     82.05 o
  -2  15   8       21.24      -68.67     81.01 o
  -1  15   8     7211.44     7331.43    467.64 o
   0  15   8       48.94       22.33     96.51 o
   1  15   8      983.49     1186.26    179.02 o
   2  15   8      118.75       80.30    103.79 o
   3  15   8     1086.07     1143.36    168.98 o
   4  15   8       64.81      100.09     97.02 o
   5  15   8     1386.09     1051.63    154.35 o
   6  15   8      202.02      330.11    113.80 o
   7  15   8      995.20      989.97    175.35 o
   8  15   8      182.07      195.02    131.51 o
   9  15   8     1438.26     1490.48    351.44 o
  10  15   8       37.42     -106.59    172.87 o
  11  15   8     1902.38     1374.16    289.38 o
  12  15   8      911.47      710.16    260.37 o
  13  15   8      144.66     -125.04    243.57 o
  14  15   8       43.25     -185.38    346.11 o
 -14  16   8      565.28      365.16    315.55 o
 -13  16   8        0.05       39.24    263.35 o
 -12  16   8     2009.14     1891.64    323.98 o
 -11  16   8      309.02      507.48    245.64 o
 -10  16   8     6549.05     8345.12    791.75 o
  -9  16   8        2.27      -39.99    180.93 o
  -8  16   8        0.02      -29.87    167.98 o
  -7  16   8      286.17      301.57    216.66 o
  -6  16   8     9719.91     9336.69    743.49 o
  -5  16   8       37.93       10.62     97.97 o
  -4  16   8     6877.44     7764.05    500.46 o
  -3  16   8        9.88       48.33     95.62 o
  -2  16   8    11641.03    13063.31    844.47 o
  -1  16   8      334.18       56.25    113.95 o
   0  16   8    17182.34    16535.24   1120.35 o
   1  16   8      177.93       19.30    112.88 o
   2  16   8      502.36      635.72    167.14 o
   3  16   8      372.65      329.83    138.10 o
   4  16   8     9236.05     9648.79    617.37 o
   5  16   8       25.93     -103.83    103.83 o
   6  16   8     2020.34     1670.18    194.30 o
   7  16   8      293.06      123.88    123.69 o
   8  16   8     6064.07     7375.97    515.39 o
   9  16   8      261.97       90.56    193.51 o
  10  16   8     3380.25     3269.39    483.14 o
  11  16   8      175.26      119.71    220.34 o
  12  16   8       64.69     -178.89    231.13 o
  13  16   8      110.90      -76.72    275.50 o
 -13  17   8     1300.52     1125.05    361.14 o
 -12  17   8        0.02       49.99    245.94 o
 -11  17   8       16.55      -34.23    214.80 o
 -10  17   8       59.35     -113.51    217.40 o
  -9  17   8     4535.87     4374.52    471.62 o
  -8  17   8       88.48      -97.29    182.63 o
  -7  17   8       50.09       26.11    172.20 o
  -6  17   8      397.64      298.66    182.87 o
  -5  17   8    11654.02    12332.48   1030.49 o
  -4  17   8      635.73      364.89    135.47 o
  -3  17   8     1247.99     1085.03    163.72 o
  -2  17   8      114.17      272.47    116.55 o
  -1  17   8    28782.63    24411.21   1749.90 o
   0  17   8      905.34      624.93    202.79 o
   1  17   8      314.44      160.75    127.88 o
   2  17   8      151.73       91.13    127.95 o
   3  17   8     9843.92    11917.37    888.59 o
   4  17   8       52.51       23.77    130.40 o
   5  17   8     3980.59     3846.83    332.07 o
   6  17   8       15.73      -48.45    123.84 o
   7  17   8     2714.40     2492.07    262.86 o
   8  17   8      782.19      681.92    179.20 o
   9  17   8      733.19      946.88    256.20 o
  10  17   8      311.98      144.12    237.16 o
  11  17   8       16.66      -35.79    226.80 o
  12  17   8     1304.80     1207.06    322.75 o
  13  17   8     2282.17     2245.70    641.79 o
 -12  18   8     3805.79     3201.38    470.07 o
 -11  18   8       78.84       73.93    243.19 o
 -10  18   8     3040.18     2987.99    413.38 o
  -9  18   8      601.31      693.65    264.82 o
  -8  18   8     5450.19     6203.85    692.47 o
  -7  18   8       15.20       96.84    193.02 o
  -6  18   8     6539.14     7967.03    684.72 o
  -5  18   8       67.10      120.55    175.13 o
  -4  18   8       45.59     -119.47    119.47 o
  -3  18   8      200.44      204.21    124.52 o
  -2  18   8      107.87       98.85    125.40 o
  -1  18   8       90.42       40.08    135.26 o
   0  18   8     5129.22     5571.12    508.78 o
   1  18   8      222.40       68.91    136.51 o
   2  18   8     4193.02     3797.34    369.70 o
   3  18   8      102.78        3.02    144.51 o
   4  18   8     5791.71     6137.08    842.21 o
   5  18   8      428.76       93.84    179.89 o
   6  18   8      442.12      446.35    166.10 o
   7  18   8      404.09      141.02    156.04 o
   8  18   8      666.42      667.13    246.73 o
   9  18   8       20.89      127.81    225.36 o
  10  18   8      279.91      118.94    237.83 o
  11  18   8     1451.66     1969.67    385.63 o
  12  18   8     3901.77     4302.52    599.07 o
 -11  19   8      303.70       92.22    268.56 o
 -10  19   8      298.38      381.53    253.81 o
  -9  19   8      172.38      347.21    259.68 o
  -8  19   8        1.69      -32.93    222.42 o
  -7  19   8     2784.13     2971.01    393.76 o
  -6  19   8        1.28      206.45    208.52 o
  -5  19   8    27498.73    28847.51   2226.89 o
  -4  19   8      306.45      247.09    170.36 o
  -3  19   8    13124.49    12316.87    905.28 o
  -2  19   8       12.09       37.77    142.76 o
  -1  19   8    29989.12    30717.05   2211.30 o
   0  19   8      151.08      123.73    149.44 o
   1  19   8     5383.73     4979.88    636.69 o
   2  19   8      379.55      323.19    171.14 o
   3  19   8     3077.55     3543.11    442.90 o
   4  19   8     1303.63      903.19    339.51 o
   5  19   8      689.51      475.53    188.62 o
   6  19   8     1213.22     1064.83    288.73 o
   7  19   8     5288.79     7362.06   1289.45 o
   8  19   8      166.84      -61.27    282.44 o
   9  19   8      560.52      404.29    292.74 o
  10  19   8      755.68      385.78    310.21 o
  11  19   8     6487.68     7161.95    795.31 o
 -10  20   8     3301.66     3100.27    450.33 o
  -9  20   8       55.59      162.39    231.82 o
  -8  20   8    12504.59    13382.16   1143.13 o
  -7  20   8       15.01       90.19    258.60 o
  -6  20   8      419.17       -7.15    265.65 o
  -5  20   8       50.32      133.44    274.72 o
  -4  20   8     4319.77     3350.95    681.14 o
  -3  20   8       63.90       13.33    157.00 o
  -2  20   8     3712.26     4013.40    406.98 o
  -1  20   8       18.29     -105.03    148.02 o
   0  20   8      765.28      748.85    201.61 o
   1  20   8       44.39      -48.36    148.32 o
   2  20   8    13397.11    13582.16    985.55 o
   3  20   8      216.92       -6.09    167.34 o
   4  20   8     2386.67     3019.38    401.17 o
   5  20   8        0.73      161.47    183.87 o
   6  20   8    10652.58    10752.26    951.13 o
   7  20   8     1059.79      494.14    347.90 o
   8  20   8      112.07     -286.48    317.23 o
   9  20   8      219.60      427.13    447.60 o
  10  20   8     1107.20      234.23    364.62 o
  -9  21   8     3965.76     4545.85    625.26 o
  -8  21   8      157.46      281.92    317.36 o
  -7  21   8     5186.88     5406.09    826.12 o
  -6  21   8       64.31       77.22    327.79 o
  -5  21   8     7564.58     6218.28    858.70 o
  -4  21   8       78.38      178.72    303.72 o
  -3  21   8     9951.82    10857.20   1054.39 o
  -2  21   8      926.49      916.82    278.64 o
  -1  21   8     7839.92     8000.06    657.21 o
   0  21   8        6.11       66.48    167.44 o
   1  21   8     5266.49     6298.25    552.54 o
   2  21   8      718.21      408.49    204.32 o
   3  21   8     7327.99     8865.62    721.07 o
   4  21   8      607.61      443.72    206.75 o
   5  21   8     2245.61     2602.93    544.86 o
   6  21   8      273.29       55.01    305.64 o
   7  21   8     3027.09     3564.52    728.87 o
   8  21   8     1307.34     1218.71    516.85 o
   9  21   8      119.17     -205.08    428.64 o
  -8  22   8       38.00      141.22    356.13 o
  -7  22   8       61.19      233.93    335.32 o
  -6  22   8     7193.21     7619.44   1138.88 o
  -5  22   8        0.02      251.44    345.44 o
  -4  22   8     3184.94     1861.49    460.57 o
  -3  22   8        0.00       91.27    296.95 o
  -2  22   8     6767.65     7062.53    622.02 o
  -1  22   8     1027.74      853.19    406.15 o
   0  22   8     9410.07     9429.96    766.96 o
   1  22   8       29.95     -185.32    185.32 o
   2  22   8     1624.36     1218.47    280.85 o
   3  22   8     1712.81     1066.54    255.21 o
   4  22   8     6447.74     6834.33    589.05 o
   5  22   8       18.32       58.18    231.72 o
   6  22   8       30.98      172.52    513.65 o
   7  22   8      331.80      442.34    437.03 o
  -6  23   8       35.14       46.87    356.96 o
  -5  23   8     1915.74     1429.57    432.32 o
  -4  23   8       15.15     -286.77    329.97 o
  -3  23   8     1157.14      384.80    400.75 o
  -2  23   8       22.66     -154.34    230.66 o
  -1  23   8      875.49      703.53    306.60 o
   0  23   8      256.50       43.72    257.60 o
   1  23   8      177.93      -74.01    208.52 o
   2  23   8      333.49      246.60    230.62 o
   3  23   8      652.46      656.32    239.86 o
   4  23   8      825.50      645.97    306.19 o
   5  23   8      334.41     -196.50    399.86 o
   6  23   8      247.26     -140.65    516.34 o
  -3  24   8       17.49     -328.85    328.85 o
  -2  24   8      995.45      467.23    338.08 o
  -1  24   8        1.23        8.66    247.48 o
   0  24   8      284.06      445.07    231.59 o
   1  24   8       99.56      463.75    249.08 o
   2  24   8      628.88     1070.07    293.11 o
   3  24   8      121.37       10.52    239.05 o
 -18   1   9        1.09      -63.89    257.71 o
 -17   1   9     2820.12     3456.45    422.09 o
 -16   1   9       22.25     -150.41    164.06 o
 -15   1   9    22135.27    24929.06   1701.81 o
 -14   1   9     2240.61     2364.98    437.70 o
 -13   1   9     2282.11     2036.10    240.24 o
 -12   1   9       71.97       18.92     99.76 o
 -11   1   9     8323.34     8442.87    697.90 o
 -10   1   9      851.03      637.11    137.09 o
  -9   1   9    79480.05    75005.39   4093.61 o
  -8   1   9       46.22       66.73     47.49 o
  -7   1   9     7644.99     7750.15    395.98 o
  -6   1   9       22.91       10.67     39.46 o
  -5   1   9   250052.42   254506.44  12163.25 o
  -4   1   9      226.92      183.69     40.59 o
  -3   1   9      203.83       83.15     38.73 o
  -2   1   9       34.75      -22.98     31.40 o
  -1   1   9    44074.63    41227.14   1990.30 o
   0   1   9     1099.69      946.83     86.36 o
   1   1   9     1550.78     1533.43    110.09 o
   2   1   9     1582.30     1619.65    127.86 o
   3   1   9     7651.49     7428.18    404.44 o
   4   1   9     9750.90    10308.44    549.31 o
   5   1   9       32.19       31.93     58.80 o
   6   1   9     5648.82     5980.77    305.40 o
   7   1   9     4912.03     5371.33    275.30 o
   8   1   9      125.89       70.97     54.02 o
   9   1   9     3635.68     4462.17    264.11 o
  10   1   9     6626.50     6790.07    403.79 o
  11   1   9     7069.46     7461.32    511.45 o
  12   1   9      132.68       -4.15    128.55 o
  13   1   9     3199.58     2986.00    458.72 o
  14   1   9     3857.01     3731.20    547.21 o
  15   1   9     3346.00     4287.44    559.81 o
  16   1   9      219.64      204.77    231.44 o
  17   1   9      181.03     -289.02    289.02 o
 -18   2   9      146.80     -283.91    311.79 o
 -17   2   9      868.78      725.61    266.51 o
 -16   2   9       70.42      376.76    203.84 o
 -15   2   9     2270.25     1890.34    511.34 o
 -14   2   9    30430.18    31715.94   2169.66 o
 -13   2   9       64.48      -92.15    110.93 o
 -12   2   9    11247.79    12117.63    963.79 o
 -11   2   9       65.18       79.10     93.68 o
 -10   2   9   109197.41   105200.57   5761.15 o
  -9   2   9       42.60      159.64     68.08 o
  -8   2   9     3058.59     3753.32    218.79 o
  -7   2   9       25.87       24.91     40.38 o
  -6   2   9   203585.44   216233.95  10974.13 o
  -5   2   9     1436.94     1948.82    152.31 o
  -4   2   9    19749.50    19185.19    867.28 o
  -3   2   9      734.95      736.14     64.72 o
  -2   2   9      555.25      621.32     60.06 o
  -1   2   9     3030.63     3153.50    184.10 o
   0   2   9    66719.84    63772.17   3162.14 o
   1   2   9      149.63       70.89     38.23 o
   2   2   9     9666.52     9841.67    529.75 o
   3   2   9       23.97      -34.04     34.04 o
   4   2   9    37159.87    38000.14   1907.42 o
   5   2   9     2756.93     2740.00    171.61 o
   6   2   9     2759.21     3094.84    192.75 o
   7   2   9     1574.86     1384.23    145.40 o
   8   2   9      701.45      794.99    110.10 o
   9   2   9       10.44      -28.25     58.51 o
  10   2   9     2354.55     2618.15    205.12 o
  11   2   9     1134.41     1131.93    151.75 o
  12   2   9     2231.36     1843.81    236.40 o
  13   2   9      835.28      810.72    209.60 o
  14   2   9      863.35      915.11    236.22 o
  15   2   9      749.61      534.59    230.79 o
  16   2   9      114.47     -207.91    207.91 o
  17   2   9      106.99       36.47    234.25 o
 -18   3   9        0.11     -335.29    335.29 o
 -17   3   9      876.17     1078.90    369.21 o
 -16   3   9      110.76       33.44    194.32 o
 -15   3   9     6516.56     7163.01    619.34 o
 -14   3   9        0.13      -88.57    126.50 o
 -13   3   9     1773.08     1440.09    209.41 o
 -12   3   9        2.72       -0.08     99.70 o
 -11   3   9      272.01      199.80     92.95 o
 -10   3   9        0.70      -64.48     64.48 o
  -9   3   9     9663.66    10317.95    588.44 o
  -8   3   9      132.71       99.74     56.53 o
  -7   3   9    31198.28    31277.95   1497.42 o
  -6   3   9        1.04      -15.07     41.89 o
  -5   3   9    21907.42    22848.75   1082.38 o
  -4   3   9      168.77       77.10     36.49 o
  -3   3   9     2969.29     3105.79    166.25 o
  -2   3   9      698.00      585.75     74.07 o
  -1   3   9     2443.72     3004.99    220.89 o
   0   3   9     2577.82     2448.53    160.60 o
   1   3   9    17040.46    16386.64    860.01 o
   2   3   9      104.32      102.09     44.30 o
   3   3   9    21010.88    21464.28   1126.42 o
   4   3   9      483.60      434.85     60.10 o
   5   3   9    87599.35    87100.48   4354.51 o
   6   3   9     5764.78     5736.50    322.97 o
   7   3   9      143.01      118.76     59.09 o
   8   3   9     1476.47     1071.76    105.50 o
   9   3   9    16008.42    17782.12    959.70 o
  10   3   9    11625.93    13448.06    814.88 o
  11   3   9    16912.24    16827.03    990.08 o
  12   3   9      219.99      126.87    156.08 o
  13   3   9      391.70      119.98    150.89 o
  14   3   9     4246.92     3774.51    436.93 o
  15   3   9    15586.63    15001.88   1264.87 o
  16   3   9     1780.60     1253.23    334.24 o
  17   3   9      511.01       82.25    242.64 o
 -18   4   9      227.37     -325.26    358.75 o
 -17   4   9      165.36      397.31    336.88 o
 -16   4   9     1267.09      951.84    390.45 o
 -15   4   9      251.81      297.07    181.65 o
 -14   4   9      445.46      224.97    151.77 o
 -13   4   9      131.16      237.58    153.15 o
 -12   4   9     2009.14     2291.98    376.50 o
 -11   4   9      565.98      615.39    107.71 o
 -10   4   9      991.66      903.15    118.75 o
  -9   4   9      426.57      362.06     79.32 o
  -8   4   9     3936.48     3738.13    297.90 o
  -7   4   9        9.79       26.99     46.79 o
  -6   4   9    46845.93    46924.89   2396.64 o
  -5   4   9      336.85      326.05     59.70 o
  -4   4   9     7257.52     7451.83    349.88 o
  -3   4   9        0.21      -33.46     33.46 o
  -2   4   9    80342.26    83837.07   3734.07 o
  -1   4   9      909.60      697.11     66.08 o
   0   4   9    11702.19    10950.76    534.11 o
   1   4   9     5199.50     5800.46    321.08 o
   2   4   9       37.83        6.52     40.31 o
   3   4   9     4410.35     4458.28    256.37 o
   4   4   9     1533.46     1434.06    112.94 o
   5   4   9    26507.36    27589.63   1329.32 o
   6   4   9   129354.71   133489.67   6602.43 o
   7   4   9      876.94      679.23     86.77 o
   8   4   9     3577.79     3679.07    277.29 o
   9   4   9     9560.47     9264.58    548.51 o
  10   4   9    90892.23    82234.73   4957.04 o
  11   4   9    21267.15    22612.24   1299.86 o
  12   4   9      155.63      111.36    118.81 o
  13   4   9       19.02     -134.37    134.37 o
  14   4   9    28823.68    28240.06   2203.54 o
  15   4   9    27519.98    32326.01   2730.40 o
  16   4   9     2161.26     1434.22    604.46 o
  17   4   9     1095.67     1411.64    454.28 o
 -18   5   9       21.65     -679.19    679.19 o
 -17   5   9      118.32      197.98    311.52 o
 -16   5   9       83.95      214.73    270.63 o
 -15   5   9     2039.76     1570.26    378.30 o
 -14   5   9        6.73      -55.73    168.59 o
 -13   5   9      185.64       89.32    123.98 o
 -12   5   9       15.88       11.98    105.28 o
 -11   5   9     4331.26     4445.85    305.74 o
 -10   5   9       16.45      -50.56     69.36 o
  -9   5   9     1541.62     1764.05    191.19 o
  -8   5   9       16.34       28.52     55.11 o
  -7   5   9       92.47       95.52     55.49 o
  -6   5   9       76.11       11.93     45.26 o
  -5   5   9     1525.63     1817.79    126.87 o
  -4   5   9      452.34      434.75     59.51 o
  -3   5   9    10632.90    11976.01    594.52 o
  -2   5   9        8.01      -16.58     34.47 o
  -1   5   9      930.44      831.88     76.27 o
   0   5   9      964.64      882.30     81.87 o
   1   5   9    26275.12    28088.11   1401.07 o
   2   5   9       15.99      -19.94     38.50 o
   3   5   9     7931.38     7376.37    391.88 o
   4   5   9        5.34        6.89     43.53 o
   5   5   9    77098.41    75158.19   3715.98 o
   6   5   9     8538.59     9413.20    495.13 o
   7   5   9      258.77      254.88     82.83 o
   8   5   9      383.82      204.50     74.54 o
   9   5   9     8928.70    10458.65    681.85 o
  10   5   9    12669.91    13033.66    832.24 o
  11   5   9    17281.80    18701.17   1174.46 o
  12   5   9      345.83      395.47    127.07 o
  13   5   9       56.04        7.59    142.27 o
  14   5   9     7137.85    11123.04   1654.66 o
  15   5   9    12817.93    14442.73   1566.86 o
  16   5   9      569.49     -153.45    270.04 o
  17   5   9     1095.15      735.91    315.52 o
 -17   6   9        5.80       27.77    358.63 o
 -16   6   9      443.31     -136.02    279.58 o
 -15   6   9      891.16      995.47    358.88 o
 -14   6   9    16381.06    18103.74   1934.73 o
 -13   6   9       85.21       38.03    177.46 o
 -12   6   9     1626.47     1524.79    285.12 o
 -11   6   9      113.51       68.85     83.67 o
 -10   6   9    50290.20    51209.04   2905.89 o
  -9   6   9        2.42      -11.43     63.12 o
  -8   6   9     3837.35     4376.32    277.96 o
  -7   6   9        6.37      -48.85     48.85 o
  -6   6   9    40700.41    38819.82   1868.71 o
  -5   6   9       36.48       33.67     43.80 o
  -4   6   9    32290.99    31697.01   1538.52 o
  -3   6   9      942.71     1130.45     85.10 o
  -2   6   9    53278.82    54753.53   2700.33 o
  -1   6   9     2562.83     2575.77    158.12 o
   0   6   9    57079.24    60571.19   2815.85 o
   1   6   9      538.27      459.29     62.05 o
   2   6   9     1292.88      974.31    103.15 o
   3   6   9     3084.74     3611.07    224.97 o
   4   6   9     8442.92     8245.35    409.17 o
   5   6   9       82.72      138.39     62.61 o
   6   6   9     3463.63     3574.03    244.85 o
   7   6   9       65.38       31.70     65.13 o
   8   6   9      175.31       51.94     80.77 o
   9   6   9        8.63       41.65     90.51 o
  10   6   9     1652.13     1649.36    218.78 o
  11   6   9      341.97      304.85    124.13 o
  12   6   9        4.98     -108.11    111.77 o
  13   6   9        1.41      -23.22    152.67 o
  14   6   9      132.13      495.38    222.77 o
  15   6   9      853.66      628.15    274.95 o
  16   6   9       28.88       20.26    230.93 o
  17   6   9       96.09      208.16    300.33 o
 -17   7   9       41.77      334.85    373.34 o
 -16   7   9       75.07      -57.24    292.05 o
 -15   7   9     8612.95    10221.76   1163.84 o
 -14   7   9     1478.12     1135.07    331.48 o
 -13   7   9     7209.51     8338.64    861.18 o
 -12   7   9      391.82      462.03    177.09 o
 -11   7   9    20865.56    22981.43   1511.93 o
 -10   7   9     1486.01     1968.68    231.42 o
  -9   7   9    36177.49    35581.34   2017.33 o
  -8   7   9        4.14        1.29     53.79 o
  -7   7   9    11985.07    13258.88    701.12 o
  -6   7   9      280.86      375.37     64.14 o
  -5   7   9    91568.12    93997.02   4440.49 o
  -4   7   9      246.78      234.15     52.01 o
  -3   7   9     2386.18     2708.19    163.02 o
  -2   7   9     3161.42     3385.20    186.89 o
  -1   7   9   196016.00   199243.47   9882.41 o
   0   7   9     3258.65     3035.33    179.46 o
   1   7   9     2190.77     2373.26    150.08 o
   2   7   9      251.69      231.86     56.58 o
   3   7   9    54494.64    54748.65   2952.12 o
   4   7   9      571.81      384.16     67.97 o
   5   7   9    31039.28    29534.34   1482.23 o
   6   7   9     5571.21     6053.83    346.93 o
   7   7   9     4115.18     4402.28    283.68 o
   8   7   9     2044.67     2075.06    213.10 o
   9   7   9      196.18       56.36     91.16 o
  10   7   9     6468.73     7163.92    501.74 o
  11   7   9     8341.11     9197.56    839.21 o
  12   7   9      477.31      297.02    140.93 o
  13   7   9     1811.24     2053.63    274.83 o
  14   7   9     5175.81     6619.88    668.40 o
  15   7   9     6237.14     6998.83    778.78 o
  16   7   9       18.36        2.30    247.37 o
  17   7   9     2002.54     1487.61    516.10 o
 -17   8   9       68.75      295.78    384.00 o
 -16   8   9     1055.51      460.80    317.64 o
 -15   8   9       27.85      488.36    287.82 o
 -14   8   9      552.55      660.75    298.57 o
 -13   8   9        2.86      -15.04    199.10 o
 -12   8   9    10840.40    12974.97   1108.45 o
 -11   8   9       80.16      172.30    148.19 o
 -10   8   9        5.73       20.04    108.58 o
  -9   8   9      319.18      239.07    100.40 o
  -8   8   9     1842.62     1652.93    175.86 o
  -7   8   9       10.40       -5.20     50.67 o
  -6   8   9     2431.45     2685.59    175.90 o
  -5   8   9       23.98      134.79     52.70 o
  -4   8   9     6429.57     7653.70    390.26 o
  -3   8   9      349.48      159.03     53.81 o
  -2   8   9    70909.33    72331.63   3457.33 o
  -1   8   9      270.93      275.09     58.97 o
   0   8   9     1309.12     1277.22    112.10 o
   1   8   9      140.67      245.85     62.26 o
   2   8   9    10841.24    11927.75    606.93 o
   3   8   9     4525.02     5503.15    318.01 o
   4   8   9     1547.22     1435.70    144.32 o
   5   8   9      595.04      659.44     89.66 o
   6   8   9      792.54      821.88    130.14 o
   7   8   9     4139.51     4514.54    350.78 o
   8   8   9    19510.17    19014.00   1157.84 o
   9   8   9      127.72      -22.36     95.34 o
  10   8   9      965.37      939.14    151.21 o
  11   8   9        0.56       49.07    116.67 o
  12   8   9     4747.01     3911.46    341.28 o
  13   8   9     2890.34     3648.38    361.48 o
  14   8   9       57.69       56.94    185.85 o
  15   8   9      891.44      990.51    289.55 o
  16   8   9      459.31      475.42    393.31 o
 -17   9   9    12410.88    12247.87   1681.48 o
 -16   9   9      227.25      138.18    358.99 o
 -15   9   9    14495.21    15883.55   1742.39 o
 -14   9   9      862.02      716.47    382.40 o
 -13   9   9     3565.02     3651.93    467.52 o
 -12   9   9      158.19      -24.29    159.30 o
 -11   9   9     6089.97     6026.30    520.99 o
 -10   9   9      894.33      902.85    186.39 o
  -9   9   9    23716.21    25157.41   1713.88 o
  -8   9   9       97.05      131.87     98.55 o
  -7   9   9     2187.45     2792.64    235.79 o
  -6   9   9      176.54      157.40     62.87 o
  -5   9   9    86382.59    85285.09   4682.46 o
  -4   9   9        0.03      -31.55     50.40 o
  -3   9   9    15723.81    15931.98    809.27 o
  -2   9   9      331.92      275.44     55.10 o
  -1   9   9    23962.40    25362.51   1318.66 o
   0   9   9     3081.91     2964.52    207.06 o
   1   9   9       51.65       49.05     60.55 o
   2   9   9     2115.95     1998.39    149.07 o
   3   9   9     9597.73    10226.24    519.72 o
   4   9   9     1319.25     1227.49    118.58 o
   5   9   9      608.54      278.50     70.68 o
   6   9   9     1772.97     1575.81    165.24 o
   7   9   9    33920.61    33694.52   2124.55 o
   8   9   9     1234.11     1112.50    161.98 o
   9   9   9      473.68      513.80    129.56 o
  10   9   9     3032.36     3202.96    280.91 o
  11   9   9     8705.28     9380.99    785.24 o
  12   9   9     3360.91     3363.29    372.02 o
  13   9   9     7957.53     8420.07    637.27 o
  14   9   9     4587.24     5275.33    533.44 o
  15   9   9     2283.38     2323.15    541.21 o
  16   9   9      939.48      571.04    475.21 o
 -16  10   9     1088.51      563.91    457.11 o
 -15  10   9     1287.28      788.77    371.38 o
 -14  10   9    22267.81    23451.19   2336.61 o
 -13  10   9       12.61     -190.87    190.87 o
 -12  10   9    20413.61    24468.52   1733.51 o
 -11  10   9      354.75      174.22    184.96 o
 -10  10   9    79227.63    80848.07   5388.39 o
  -9  10   9      163.27       41.59    123.44 o
  -8  10   9     6729.97     6977.43    570.12 o
  -7  10   9       81.23      -68.21     85.07 o
  -6  10   9    76975.37    72883.66   3579.59 o
  -5  10   9      341.20      348.95     74.03 o
  -4  10   9     2490.49     2408.39    179.51 o
  -3  10   9      170.80      238.01     68.48 o
  -2  10   9    14966.76    14892.13    802.45 o
  -1  10   9      171.20       86.22     55.45 o
   0  10   9    29065.97    29273.30   1515.60 o
   1  10   9       11.36       63.77     59.20 o
   2  10   9    27224.15    28072.37   1379.12 o
   3  10   9       79.11       16.62     54.89 o
   4  10   9    18720.98    18255.85    910.91 o
   5  10   9      204.90      155.49     81.81 o
   6  10   9    12956.39    13498.10    909.55 o
   7  10   9     1959.96     1980.01    210.45 o
   8  10   9      253.60      274.55    113.88 o
   9  10   9        8.93      -11.12    111.40 o
  10  10   9     3097.81     2682.77    252.83 o
  11  10   9     2002.74     1742.27    266.04 o
  12  10   9     2789.73     2951.09    295.00 o
  13  10   9     1772.53     1841.77    294.43 o
  14  10   9     4003.99     3632.90    430.75 o
  15  10   9     1361.09     1058.30    546.37 o
  16  10   9       31.81      -92.35    427.62 o
 -16  11   9       46.37      145.50    402.04 o
 -15  11   9     2677.79     1880.25    628.64 o
 -14  11   9       24.95       62.15    283.03 o
 -13  11   9     1464.89     1032.04    251.31 o
 -12  11   9      105.70       48.93    180.15 o
 -11  11   9     2648.54     3192.45    362.80 o
 -10  11   9        3.75     -128.01    128.01 o
  -9  11   9      510.22      362.26    217.94 o
  -8  11   9      283.28      593.32    152.64 o
  -7  11   9     5060.52     5353.11    411.58 o
  -6  11   9       20.53        9.74     82.12 o
  -5  11   9     8320.23     9450.59    568.75 o
  -4  11   9       41.28       69.62     65.66 o
  -3  11   9     8952.76     9266.64    543.10 o
  -2  11   9     1529.36     1698.94    213.03 o
  -1  11   9     9917.58    10146.57    567.39 o
   0  11   9      185.31      186.18     63.87 o
   1  11   9     4621.22     5481.93    325.83 o
   2  11   9     1061.33     1161.16    123.58 o
   3  11   9     1957.71     2266.26    175.06 o
   4  11   9     1127.19     1214.37    123.20 o
   5  11   9    18068.17    18852.63   1126.12 o
   6  11   9      649.59      638.68    131.11 o
   7  11   9       76.50       74.88     97.83 o
   8  11   9      323.99      343.80    124.05 o
   9  11   9     2032.73     1557.94    203.46 o
  10  11   9     1470.61     1620.44    234.50 o
  11  11   9     1159.47     1089.87    198.65 o
  12  11   9        7.35       -7.86    141.15 o
  13  11   9      285.01      336.81    213.70 o
  14  11   9      646.22      454.06    248.24 o
  15  11   9     3457.48     4015.99    688.88 o
 -16  12   9      738.45     -314.94    790.44 o
 -15  12   9       47.71      499.48    456.91 o
 -14  12   9     4260.39     3690.01    565.59 o
 -13  12   9      276.18      -32.24    215.45 o
 -12  12   9      604.97      458.59    226.91 o
 -11  12   9       14.72      326.76    185.09 o
 -10  12   9    19550.96    19733.35   1441.06 o
  -9  12   9      985.75     1114.37    221.74 o
  -8  12   9     1595.54     1611.50    232.58 o
  -7  12   9      111.59       66.92    103.59 o
  -6  12   9    19908.84    22900.68   1501.72 o
  -5  12   9       55.31      175.89     76.04 o
  -4  12   9      722.47      836.35    110.70 o
  -3  12   9        6.29       27.66     68.54 o
  -2  12   9     8915.08    10192.59    575.02 o
  -1  12   9     2104.13     2663.27    271.50 o
   0  12   9     1688.02     1687.03    179.01 o
   1  12   9     1564.18     1663.80    145.98 o
   2  12   9     2242.69     2925.39    305.88 o
   3  12   9     1456.64     1277.80    168.15 o
   4  12   9       76.49      -16.79     76.19 o
   5  12   9     4280.37     5281.33    361.28 o
   6  12   9    30075.43    31789.28   2024.17 o
   7  12   9       86.24       55.26    103.97 o
   8  12   9     1444.33     1236.17    178.16 o
   9  12   9     1458.87     1528.26    214.18 o
  10  12   9    26806.51    29643.52   1705.84 o
  11  12   9     3409.33     3656.51    439.70 o
  12  12   9        0.38       20.10    196.29 o
  13  12   9      448.40      125.01    218.71 o
  14  12   9     9299.81     9737.61    923.28 o
  15  12   9     9800.73    12739.32   1389.96 o
 -15  13   9      908.11      155.04    473.62 o
 -14  13   9      520.80      127.05    279.97 o
 -13  13   9      229.46       66.37    231.65 o
 -12  13   9      115.88       65.56    210.28 o
 -11  13   9      331.90      277.58    202.44 o
 -10  13   9       69.08       34.15    170.34 o
  -9  13   9     1417.51     1010.84    217.14 o
  -8  13   9       15.12      104.03    144.83 o
  -7  13   9     2831.34     3103.59    331.52 o
  -6  13   9        1.29      -22.38    106.95 o
  -5  13   9     7628.62     8714.94    518.61 o
  -4  13   9       50.55       18.81     73.92 o
  -3  13   9     9010.13    10309.48    584.82 o
  -2  13   9      453.71      218.46     84.81 o
  -1  13   9     1544.30     1700.92    175.03 o
   0  13   9      158.06       96.14     73.43 o
   1  13   9     8275.98     8646.39    503.37 o
   2  13   9     2603.15     2718.67    222.83 o
   3  13   9       68.96       -1.62     86.28 o
   4  13   9     1210.39     1128.22    143.72 o
   5  13   9     8776.03     9920.82    636.43 o
   6  13   9     5679.36     6723.38    464.20 o
   7  13   9     1775.12     1478.83    182.23 o
   8  13   9        1.38       92.58    117.53 o
   9  13   9     2885.93     3058.33    283.44 o
  10  13   9     3864.76     3541.48    309.87 o
  11  13   9     1562.17     1417.90    221.23 o
  12  13   9       10.68     -198.10    198.10 o
  13  13   9      867.07      320.50    251.40 o
  14  13   9     1789.61     1482.34    439.77 o
  15  13   9     3774.61     4409.50    649.66 o
 -15  14   9       29.73      -26.03    419.09 o
 -14  14   9     2202.34     1983.70    474.32 o
 -13  14   9       66.63       29.48    229.09 o
 -12  14   9    12061.21    12891.81   1039.90 o
 -11  14   9      406.53      199.82    212.29 o
 -10  14   9     8469.24     8452.66    727.54 o
  -9  14   9       32.38     -104.15    156.95 o
  -8  14   9    13876.33    15712.37   1168.90 o
  -7  14   9       96.70        8.80    139.58 o
  -6  14   9     9306.28     9990.71    789.31 o
  -5  14   9       25.78       67.68     85.74 o
  -4  14   9     5587.87     5869.43    392.27 o
  -3  14   9     1057.33     1226.43    153.45 o
  -2  14   9    35500.04    35108.71   1883.31 o
  -1  14   9      589.10      560.63    108.03 o
   0  14   9     1267.84      963.05    145.93 o
   1  14   9      262.54      127.83     84.73 o
   2  14   9     5229.52     5334.76    457.67 o
   3  14   9     1751.58     1716.22    200.17 o
   4  14   9     1103.59      730.34    129.93 o
   5  14   9      143.80      222.35    108.85 o
   6  14   9     1282.15     1299.84    167.67 o
   7  14   9     1721.67     1452.86    179.15 o
   8  14   9     3812.56     4474.34    339.48 o
   9  14   9       99.32      165.74    129.11 o
  10  14   9     3392.56     3427.83    300.34 o
  11  14   9      263.57        0.41    209.21 o
  12  14   9       67.16      -31.54    215.03 o
  13  14   9      123.04       37.90    236.63 o
  14  14   9      139.44     -176.04    305.56 o
 -14  15   9      618.73      457.27    381.53 o
 -13  15   9     4908.84     4883.60    506.11 o
 -12  15   9      132.69       72.18    232.20 o
 -11  15   9    15876.77    16764.69   1251.79 o
 -10  15   9      338.89       28.52    201.70 o
  -9  15   9     6396.17     6978.92    605.57 o
  -8  15   9        3.54      -61.99    162.68 o
  -7  15   9    35401.69    34357.76   2351.99 o
  -6  15   9       46.03      -24.74    135.20 o
  -5  15   9    15821.64    16996.06   1011.92 o
  -4  15   9       59.23      -42.63     88.56 o
  -3  15   9    10132.08    10093.25    869.13 o
  -2  15   9     1515.70     1604.90    199.28 o
  -1  15   9    43118.46    42664.66   2277.11 o
   0  15   9       28.09       89.68     96.50 o
   1  15   9     2048.65     2195.70    246.71 o
   2  15   9     1047.77     1036.55    171.17 o
   3  15   9    43586.32    45010.50   2801.65 o
   4  15   9      206.20       40.45    102.05 o
   5  15   9     9213.15    10103.82    986.96 o
   6  15   9     2043.09     2365.92    241.83 o
   7  15   9     3649.60     3351.30    274.38 o
   8  15   9     2566.16     2541.72    289.97 o
   9  15   9      381.04      308.45    155.06 o
  10  15   9     5928.98     5317.60    512.17 o
  11  15   9     4749.03     4987.81    522.98 o
  12  15   9      862.51      679.73    263.15 o
  13  15   9     3119.60     3290.04    444.46 o
  14  15   9     2121.28     2740.19    553.87 o
 -13  16   9        4.82       73.03    274.33 o
 -12  16   9     4411.94     4806.40    534.40 o
 -11  16   9       74.27      179.20    226.54 o
 -10  16   9        1.89        6.00    208.58 o
  -9  16   9       26.77       69.80    187.87 o
  -8  16   9     2256.68     1414.49    291.91 o
  -7  16   9       60.56       93.64    158.21 o
  -6  16   9     3757.66     4427.50    437.12 o
  -5  16   9      154.86      -97.58     97.58 o
  -4  16   9     1018.50      900.32    187.68 o
  -3  16   9      109.15       -1.55     92.97 o
  -2  16   9    24388.15    23601.26   1378.54 o
  -1  16   9      163.18       59.78    107.63 o
   0  16   9      741.75      625.07    142.04 o
   1  16   9        1.89      -64.08    111.61 o
   2  16   9    11369.68    12267.86    875.14 o
   3  16   9     2078.11     2135.90    261.57 o
   4  16   9     1340.72     1415.08    231.74 o
   5  16   9      314.10      205.00    121.06 o
   6  16   9      306.55      241.37    124.78 o
   7  16   9     1320.54     1297.92    201.01 o
   8  16   9    15488.24    16731.94   1028.48 o
   9  16   9      115.65       60.47    160.17 o
  10  16   9     2247.90     1883.90    318.42 o
  11  16   9      104.34      249.57    226.73 o
  12  16   9     5870.37     6665.95    663.85 o
  13  16   9     3075.37     3965.31    568.41 o
 -13  17   9      701.34      616.62    326.22 o
 -12  17   9      123.82      480.37    261.48 o
 -11  17   9      210.63       82.51    246.42 o
 -10  17   9      386.32      182.70    225.36 o
  -9  17   9     3067.46     2039.58    326.17 o
  -8  17   9       24.11       45.04    197.38 o
  -7  17   9     3296.62     2734.82    345.83 o
  -6  17   9       10.87        9.55    165.36 o
  -5  17   9    21682.23    20799.62   1402.99 o
  -4  17   9        1.76       68.58    111.30 o
  -3  17   9     7984.07     9398.99    594.38 o
  -2  17   9       14.60      -84.34    113.26 o
  -1  17   9     5274.33     6057.73    550.87 o
   0  17   9        0.20     -118.85    118.85 o
   1  17   9     1909.85     1420.04    219.76 o
   2  17   9      339.13      198.61    143.31 o
   3  17   9     2769.25     3443.32    354.61 o
   4  17   9       97.89      -11.79    136.20 o
   5  17   9      364.97      245.33    152.03 o
   6  17   9      802.12      939.41    184.85 o
   7  17   9    16562.46    20211.04   1134.96 o
   8  17   9     2177.18     2481.79    277.77 o
   9  17   9     3700.20     3305.20    438.50 o
  10  17   9     1879.55     2148.13    344.25 o
  11  17   9     4550.85     4737.71    538.71 o
  12  17   9     1593.93     1096.16    344.68 o
 -12  18   9     3767.88     3194.00    485.32 o
 -11  18   9      502.40     1169.19    324.92 o
 -10  18   9     7544.65     9921.29    844.65 o
  -9  18   9        0.43      -64.78    232.48 o
  -8  18   9     4294.36     4839.31    521.78 o
  -7  18   9      248.61      304.63    213.68 o
  -6  18   9     2715.38     2793.69    410.40 o
  -5  18   9        6.46      189.02    170.32 o
  -4  18   9       24.19      -66.52    127.90 o
  -3  18   9       44.86       98.92    132.90 o
  -2  18   9      289.69      253.89    150.08 o
  -1  18   9      226.24      264.88    141.14 o
   0  18   9     5010.88     4501.64    455.18 o
   1  18   9      201.72       79.27    139.98 o
   2  18   9     6855.43     6649.08    558.62 o
   3  18   9        3.05      -98.25    135.41 o
   4  18   9      281.37      420.35    168.33 o
   5  18   9     1078.23      983.57    237.80 o
   6  18   9    15543.09    16478.74   1162.72 o
   7  18   9     1179.27      581.06    190.28 o
   8  18   9      421.82      486.19    255.55 o
   9  18   9      833.14      708.76    264.56 o
  10  18   9     3423.02     2628.90    407.25 o
  11  18   9     1832.61     2428.86    429.13 o
 -11  19   9      350.35      454.66    300.05 o
 -10  19   9        2.07      110.18    258.23 o
  -9  19   9     1021.01      802.33    294.78 o
  -8  19   9      114.48      111.90    229.13 o
  -7  19   9     4341.71     6271.81    589.72 o
  -6  19   9      401.87      633.55    247.61 o
  -5  19   9     1927.34     2744.13    405.39 o
  -4  19   9      133.03       81.51    160.59 o
  -3  19   9     8031.79     9185.85    738.47 o
  -2  19   9      425.80      252.55    153.11 o
  -1  19   9      224.09       58.29    172.38 o
   0  19   9       25.11      138.86    151.32 o
   1  19   9     1585.99     1105.29    213.24 o
   2  19   9      177.24       28.86    153.12 o
   3  19   9       47.49     -152.34    152.34 o
   4  19   9      108.08      -68.03    169.21 o
   5  19   9     3035.03     2910.15    408.09 o
   6  19   9      173.87      118.87    193.82 o
   7  19   9        0.15      -17.32    213.95 o
   8  19   9       71.86     -164.78    285.60 o
   9  19   9      316.96      735.06    329.52 o
  10  19   9       90.31      182.83    315.91 o
  11  19   9        0.20      -29.95    325.79 o
 -10  20   9    12203.31    13358.46   1057.38 o
  -9  20   9      404.57      286.37    297.24 o
  -8  20   9      331.71      435.92    277.88 o
  -7  20   9       13.66      394.11    286.31 o
  -6  20   9    12847.79    14616.41   1464.26 o
  -5  20   9       38.25      232.16    288.64 o
  -4  20   9     5617.38     6006.01   1110.09 o
  -3  20   9       16.92      -74.29    155.38 o
  -2  20   9      305.24      258.52    165.20 o
  -1  20   9      849.75     1246.66    231.96 o
   0  20   9     3000.85     3523.25    366.19 o
   1  20   9      136.71       71.85    165.56 o
   2  20   9      292.92      327.38    181.63 o
   3  20   9      325.12      -89.11    166.76 o
   4  20   9     2766.82     2883.38    375.03 o
   5  20   9        7.86      -50.63    174.83 o
   6  20   9      479.17      727.32    229.70 o
   7  20   9      308.39      -70.52    306.89 o
   8  20   9      344.04      382.33    372.56 o
   9  20   9       89.67     -137.00    401.72 o
  10  20   9     3055.45     2628.33    662.68 o
  -9  21   9     3484.27     3941.54    725.79 o
  -8  21   9       33.91      184.39    378.15 o
  -7  21   9     1797.56     2469.86    565.82 o
  -6  21   9        7.29     -286.92    286.92 o
  -5  21   9     9747.32    12121.69   1354.08 o
  -4  21   9        0.05     -115.34    264.42 o
  -3  21   9     4681.20     4526.08    507.89 o
  -2  21   9       23.68     -118.40    159.29 o
  -1  21   9     4106.56     4540.67    442.47 o
   0  21   9      453.87      378.58    190.57 o
   1  21   9      625.73      527.29    240.47 o
   2  21   9      816.25      612.65    221.16 o
   3  21   9      186.50      329.13    202.98 o
   4  21   9      661.55      628.38    218.06 o
   5  21   9      258.67      290.60    224.64 o
   6  21   9      323.16      311.34    241.51 o
   7  21   9      513.66      540.84    413.18 o
   8  21   9       48.85      434.93    436.27 o
  -7  22   9       21.50      395.75    452.38 o
  -6  22   9     1045.85      908.38    769.90 o
  -5  22   9        6.44     -346.17    346.17 o
  -4  22   9      414.65      574.46    351.27 o
  -3  22   9      178.84       54.95    273.40 o
  -2  22   9     7611.97     7873.07   1114.77 o
  -1  22   9      129.97      269.38    199.03 o
   0  22   9     1116.02     1613.20    281.46 o
   1  22   9        1.66      208.60    197.79 o
   2  22   9     2843.14     2491.79    385.48 o
   3  22   9      762.15      637.28    236.67 o
   4  22   9      167.29      462.50    228.95 o
   5  22   9      302.13     -169.75    256.99 o
   6  22   9      329.62      236.82    417.89 o
   7  22   9      310.60      375.87    417.02 o
  -5  23   9     3442.09     3931.33    801.94 o
  -4  23   9       13.46     -327.24    327.24 o
  -3  23   9     1176.40      889.20    598.31 o
  -2  23   9      460.15       86.02    280.58 o
  -1  23   9     9504.58     9358.82    760.82 o
   0  23   9        3.07      -92.56    213.15 o
   1  23   9     1308.61      942.59    273.31 o
   2  23   9      248.10     -144.12    226.02 o
   3  23   9     8197.58     8740.37    749.00 o
   4  23   9       70.13     -147.05    242.64 o
   5  23   9     3153.45     2957.97    681.22 o
  -2  24   9     2036.69      746.99    442.33 o
  -1  24   9      215.85      -64.99    279.81 o
   0  24   9        0.31     -114.93    308.11 o
   1  24   9      134.71     -268.55    268.55 o
   2  24   9      949.85      720.67    313.14 o
 -18   0  10    10016.80     7901.94   1307.39 o
 -17   0  10       30.75      166.35    279.93 o
 -16   0  10     1078.85     1019.54    318.53 o
 -15   0  10     4852.69     5612.81    709.58 o
 -14   0  10    84915.58    93386.61   8580.77 o
 -13   0  10      470.71      425.92    202.13 o
 -12   0  10     8292.35     7366.00    944.82 o
 -11   0  10      186.17      195.93    145.93 o
 -10   0  10   141753.33   159788.50  14752.78 o
  -9   0  10       61.06       99.08     88.12 o
  -8   0  10     4774.67     6144.58    447.11 o
  -7   0  10        0.09       61.23     67.48 o
  -6   0  10   147580.64   150739.77  10509.74 o
  -5   0  10     3008.51     3809.36    363.34 o
  -4   0  10    59690.84    64807.16   4593.39 o
  -3   0  10      178.92      112.97     55.57 o
  -2   0  10    10114.46    11593.51    779.65 o
  -1   0  10      361.45      329.05     65.82 o
   0   0  10    12205.33    10325.61    776.53 o
   1   0  10      250.26      179.38     64.31 o
   2   0  10    17269.87    15196.42   1085.04 o
   3   0  10      890.13      843.53    121.10 o
   4   0  10     3009.22     3858.29    329.89 o
   5   0  10        2.95       54.57     63.09 o
   6   0  10     1037.59     1433.19    175.98 o
   7   0  10      323.34      439.82     99.54 o
   8   0  10      972.38      958.63    143.27 o
   9   0  10     3577.46     4173.09    391.40 o
  10   0  10     3255.17     3935.02    354.79 o
  11   0  10       80.06       50.99    134.27 o
  12   0  10     4391.74     3756.92    604.26 o
  13   0  10      408.31      414.93    269.26 o
  14   0  10     3261.41     3989.40    662.19 o
  15   0  10      117.92     -115.95    258.55 o
  16   0  10    10132.06     8593.35   1196.51 o
  17   0  10     1088.55      772.38    487.74 o
 -18   1  10      402.68      259.59    334.70 o
 -17   1  10       63.80     -166.76    198.74 o
 -16   1  10       37.54      286.15    185.27 o
 -15   1  10    14091.73    16917.82   1699.83 o
 -14   1  10     1440.71      956.64    190.58 o
 -13   1  10     3999.14     3294.83    429.88 o
 -12   1  10       61.31       87.76    110.29 o
 -11   1  10     3315.98     3334.77    331.10 o
 -10   1  10      620.24      753.43    114.85 o
  -9   1  10    63562.51    63746.16   3352.54 o
  -8   1  10       42.10       56.08     51.05 o
  -7   1  10       47.57       32.36     46.17 o
  -6   1  10      130.26      182.55     49.51 o
  -5   1  10    76653.98    77833.20   3961.80 o
  -4   1  10      519.06      628.54     67.87 o
  -3   1  10      143.06      189.93     44.17 o
  -2   1  10      757.40      609.75     67.42 o
  -1   1  10     5686.04     6175.48    321.10 o
   0   1  10      723.94      749.68     76.06 o
   1   1  10    13919.55    14238.64    715.67 o
   2   1  10       89.37       72.09     40.13 o
   3   1  10    11817.22    12896.41    646.67 o
   4   1  10       91.94       52.17     43.90 o
   5   1  10    10767.28    13108.23    680.29 o
   6   1  10     1381.17     1365.10    116.23 o
   7   1  10      214.35      184.25     63.11 o
   8   1  10      596.34      500.68     80.10 o
   9   1  10     1255.34      979.77    126.91 o
  10   1  10      172.76      243.10     83.97 o
  11   1  10     2870.28     2895.32    248.64 o
  12   1  10      216.61        8.26    138.68 o
  13   1  10      151.03      162.56    165.91 o
  14   1  10      533.77      337.42    201.60 o
  15   1  10     1433.71     1565.08    310.99 o
  16   1  10     3864.05     4988.21    678.44 o
  17   1  10      920.10      791.55    364.87 o
 -18   2  10      592.00      237.72    381.57 o
 -17   2  10       47.19      -48.51    225.49 o
 -16   2  10      307.00      101.09    181.84 o
 -15   2  10      754.78      741.69    203.59 o
 -14   2  10        2.46      -58.41    140.43 o
 -13   2  10      191.15      143.39    132.35 o
 -12   2  10      439.21      318.42    123.86 o
 -11   2  10      108.89       45.69     95.01 o
 -10   2  10     1859.41     1433.42    152.62 o
  -9   2  10      884.08      922.19    128.02 o
  -8   2  10    12652.85    13633.88    712.79 o
  -7   2  10      537.47      550.67     68.55 o
  -6   2  10    17809.79    18220.73    881.10 o
  -5   2  10      684.97      578.27     64.17 o
  -4   2  10    60142.82    60458.95   2738.91 o
  -3   2  10     1777.29     1471.36     99.24 o
  -2   2  10       21.00       37.28     35.81 o
  -1   2  10       55.72       16.26     35.52 o
   0   2  10    43644.29    41897.38   2097.19 o
   1   2  10    14395.64    14299.34    732.63 o
   2   2  10    62538.50    60820.78   3018.17 o
   3   2  10       29.34       56.80     41.46 o
   4   2  10      332.26      226.74     59.04 o
   5   2  10    24260.24    23943.99   1214.70 o
   6   2  10    97461.43    97919.42   4698.06 o
   7   2  10     4094.48     4016.95    237.81 o
   8   2  10        0.06       46.54     59.34 o
   9   2  10     4881.18     4874.33    278.69 o
  10   2  10    35823.07    35655.15   1845.56 o
  11   2  10    10702.89    12446.20    741.77 o
  12   2  10       30.64     -116.23    116.23 o
  13   2  10        0.83       69.16    166.02 o
  14   2  10     2184.28     2219.90    339.88 o
  15   2  10     7394.48     7319.39    729.01 o
  16   2  10     1305.78     1030.38    523.56 o
  17   2  10       75.77     -172.41    260.35 o
 -18   3  10      234.08      127.66    382.16 o
 -17   3  10     1224.13     1157.90    389.25 o
 -16   3  10      280.24      126.78    199.09 o
 -15   3  10    13056.04    16657.03   1761.67 o
 -14   3  10     1564.56      946.22    185.07 o
 -13   3  10      760.65      978.83    172.89 o
 -12   3  10       16.87       73.56    107.96 o
 -11   3  10     6315.28     8558.13    730.28 o
 -10   3  10      424.89      432.30     96.13 o
  -9   3  10     5419.36     6628.93    412.22 o
  -8   3  10        0.30      -28.23     56.39 o
  -7   3  10     1140.32      767.53     95.33 o
  -6   3  10        3.27       35.88     39.37 o
  -5   3  10    20162.01    23046.25   1145.45 o
  -4   3  10       26.40       16.10     38.73 o
  -3   3  10    33214.41    34020.74   1699.67 o
  -2   3  10       99.01      -36.23     36.23 o
  -1   3  10    13834.33    14557.27    719.53 o
   0   3  10      114.30      157.83     45.19 o
   1   3  10   123470.03   122483.23   6315.00 o
   2   3  10     6040.09     6697.89    356.56 o
   3   3  10     1081.62      839.39     88.10 o
   4   3  10      147.86      115.73     48.84 o
   5   3  10    73682.23    74678.23   3745.13 o
   6   3  10    19336.39    21297.46   1023.21 o
   7   3  10     5122.71     6274.20    343.60 o
   8   3  10      116.61       89.35     63.33 o
   9   3  10    17280.38    18267.76    931.01 o
  10   3  10    17958.60    19003.79   1157.77 o
  11   3  10    16203.63    18046.08   1058.45 o
  12   3  10      364.73      435.43    144.00 o
  13   3  10        1.39      -48.84    152.40 o
  14   3  10     8539.73     8677.65    815.50 o
  15   3  10     6124.73     6939.24    708.17 o
  16   3  10        9.07     -169.85    230.41 o
  17   3  10      412.21       33.09    377.90 o
 -17   4  10      126.54      365.60    328.52 o
 -16   4  10      568.94      156.57    293.05 o
 -15   4  10       21.19      -16.20    213.96 o
 -14   4  10      174.04      205.12    148.14 o
 -13   4  10       15.98     -116.90    116.90 o
 -12   4  10     1746.64     1775.43    209.55 o
 -11   4  10      214.21      250.86     92.31 o
 -10   4  10      275.68      360.52     91.33 o
  -9   4  10        8.38      -63.90     63.90 o
  -8   4  10     4516.86     4258.22    305.90 o
  -7   4  10      270.13      191.12     58.56 o
  -6   4  10    11801.70    11780.24    584.46 o
  -5   4  10       71.26       74.85     47.20 o
  -4   4  10     4794.31     5238.39    269.04 o
  -3   4  10      634.46      653.64     65.92 o
  -2   4  10     6035.23     5526.52    284.90 o
  -1   4  10      116.96       74.53     41.04 o
   0   4  10       44.00       42.88     40.93 o
   1   4  10       38.70       52.53     44.28 o
   2   4  10     7309.21     6814.17    364.90 o
   3   4  10     1151.16     1080.74    101.05 o
   4   4  10     9011.24     9348.04    494.71 o
   5   4  10      159.30      115.92     54.00 o
   6   4  10      401.15      308.13     69.87 o
   7   4  10      210.80      250.28     69.74 o
   8   4  10     3045.60     2765.24    202.33 o
   9   4  10      353.30      283.62     86.07 o
  10   4  10      731.36      671.92    166.33 o
  11   4  10      116.15      151.53    119.11 o
  12   4  10       81.51      -56.39    118.75 o
  13   4  10      324.52      192.44    175.88 o
  14   4  10     2228.25     1814.73    382.86 o
  15   4  10        0.22       87.06    233.75 o
  16   4  10      311.06      327.98    268.27 o
  17   4  10        0.09       33.58    276.40 o
 -17   5  10     1218.18      682.81    349.92 o
 -16   5  10      515.45      257.83    292.98 o
 -15   5  10    10530.41    11855.99   1509.26 o
 -14   5  10      621.03      518.62    225.17 o
 -13   5  10      541.55      449.53    156.02 o
 -12   5  10      217.11      164.65    112.20 o
 -11   5  10    38705.99    37109.75   2054.41 o
 -10   5  10      377.89      290.99     86.78 o
  -9   5  10       12.04      -38.18     68.01 o
  -8   5  10       36.62      -21.47     62.49 o
  -7   5  10     8092.80     7802.24    494.30 o
  -6   5  10      172.32       86.05     51.43 o
  -5   5  10     3264.37     3319.89    202.61 o
  -4   5  10     1427.94     1301.06     95.82 o
  -3   5  10    25457.49    26225.05   1191.67 o
  -2   5  10     1305.68     1278.14    111.76 o
  -1   5  10    53445.11    56139.17   2660.17 o
   0   5  10     2125.37     2381.40    155.65 o
   1   5  10   133886.52   138157.33   7109.94 o
   2   5  10      521.63      375.88     65.90 o
   3   5  10    21231.92    22298.66   1084.66 o
   4   5  10        0.62        5.55     47.36 o
   5   5  10    77453.46    79783.30   4308.35 o
   6   5  10    15199.62    16555.18    833.95 o
   7   5  10     1355.32     1584.70    162.04 o
   8   5  10      491.03      598.63    102.28 o
   9   5  10      310.81      217.04     99.25 o
  10   5  10    21460.02    22880.38   1359.52 o
  11   5  10    29182.72    30957.00   1934.05 o
  12   5  10      142.87      -27.85    120.45 o
  13   5  10     2158.77     2818.58    348.97 o
  14   5  10     2549.54     2405.54    516.70 o
  15   5  10     6264.39     6661.71    726.08 o
  16   5  10      144.32      170.02    259.88 o
  17   5  10     2808.14     3328.01    562.99 o
 -17   6  10        2.42       56.61    362.57 o
 -16   6  10     4746.49     4455.55    672.62 o
 -15   6  10     1241.60      593.50    344.09 o
 -14   6  10       85.74     -158.60    216.80 o
 -13   6  10       20.75      -45.37    186.68 o
 -12   6  10    10194.00    11116.61    727.69 o
 -11   6  10      356.72      476.44    109.39 o
 -10   6  10     6849.39     7653.15    451.99 o
  -9   6  10       97.61       10.70     69.02 o
  -8   6  10     3779.97     3453.62    252.24 o
  -7   6  10       39.02      -52.42     52.42 o
  -6   6  10    50743.85    54279.39   2837.90 o
  -5   6  10       21.72       39.76     48.70 o
  -4   6  10    77949.16    76207.54   3941.06 o
  -3   6  10      312.14      280.86     51.25 o
  -2   6  10    46127.21    46116.01   2097.99 o
  -1   6  10     3647.09     3555.63    212.91 o
   0   6  10    21593.56    22226.43   1076.31 o
   1   6  10    11355.56    12060.40    573.16 o
   2   6  10    17159.40    17798.66    876.55 o
   3   6  10     4309.90     4045.34    242.24 o
   4   6  10      643.36      554.23     93.72 o
   5   6  10    14380.38    15835.78    801.00 o
   6   6  10    48531.30    50476.81   2499.17 o
   7   6  10       12.53       75.43     70.98 o
   8   6  10     4858.77     4745.94    325.56 o
   9   6  10       39.03       15.71     92.58 o
  10   6  10    45776.36    45465.39   2645.98 o
  11   6  10    21013.27    23821.79   1474.54 o
  12   6  10      620.50      647.20    163.82 o
  13   6  10     1080.39     1137.48    262.79 o
  14   6  10     2017.69     1869.37    327.74 o
  15   6  10     9717.74    10223.82   2938.49 o
  16   6  10      203.46      -87.92    235.60 o
  17   6  10     3947.53     3117.76    536.82 o
 -17   7  10      132.22      -22.39    364.04 o
 -16   7  10       23.82      -49.91    301.21 o
 -15   7  10     5503.67     5895.69    804.65 o
 -14   7  10      801.10      889.87    340.33 o
 -13   7  10     3623.72     3273.07    517.87 o
 -12   7  10       49.48      135.69    154.05 o
 -11   7  10      155.35       75.76    119.42 o
 -10   7  10      243.74      483.59    113.92 o
  -9   7  10    35409.26    35003.63   1941.23 o
  -8   7  10        0.56      -32.83     59.43 o
  -7   7  10     2749.50     2881.48    193.60 o
  -6   7  10        7.66      -12.20     56.32 o
  -5   7  10    18726.85    20395.98    996.71 o
  -4   7  10      569.96      499.34     71.59 o
  -3   7  10       71.38      126.02     50.64 o
  -2   7  10      132.08      111.61     46.26 o
  -1   7  10      882.41      582.92     84.02 o
   0   7  10     2258.25     2524.28    162.33 o
   1   7  10    26743.56    27407.45   1288.04 o
   2   7  10      822.56     1009.44    103.23 o
   3   7  10    12863.54    12081.03    631.31 o
   4   7  10      384.51      355.58     81.84 o
   5   7  10     2623.99     2630.04    187.36 o
   6   7  10      527.94      472.91     84.62 o
   7   7  10     3238.62     3528.71    238.38 o
   8   7  10     1769.03     1764.59    190.65 o
   9   7  10     2895.06     2782.64    240.86 o
  10   7  10      455.02      462.34    176.30 o
  11   7  10     7947.97     8772.11    624.93 o
  12   7  10      215.67      -63.23    132.13 o
  13   7  10     1784.87     1607.72    231.73 o
  14   7  10      339.11      427.42    219.35 o
  15   7  10      969.94      865.84    305.05 o
  16   7  10      501.66      162.07    275.14 o
 -17   8  10      183.38       70.68    391.96 o
 -16   8  10      303.31       15.67    299.13 o
 -15   8  10     2800.35     2442.48    490.59 o
 -14   8  10    46403.90    50416.90   4855.10 o
 -13   8  10        5.17      -31.73    192.21 o
 -12   8  10        0.40       22.70    158.20 o
 -11   8  10      795.24      583.21    171.72 o
 -10   8  10    83908.11    84091.25   5233.01 o
  -9   8  10        1.87       46.96     96.99 o
  -8   8  10     1526.25     1466.10    133.41 o
  -7   8  10        9.53       -6.90     59.11 o
  -6   8  10    17509.28    19741.07   1105.16 o
  -5   8  10      153.46      216.69     62.88 o
  -4   8  10     7873.43     7789.20    385.35 o
  -3   8  10       68.91       48.92     48.08 o
  -2   8  10       29.14       22.64     44.98 o
  -1   8  10      183.64      125.98     53.42 o
   0   8  10    20059.85    21048.55   1013.56 o
   1   8  10      288.67      219.97     62.22 o
   2   8  10    13849.17    13721.97    708.73 o
   3   8  10      206.05       54.22     58.89 o
   4   8  10     1094.03      667.68     94.73 o
   5   8  10     3509.49     3957.50    248.43 o
   6   8  10    10399.70    10205.68    583.70 o
   7   8  10      737.26      542.21    115.25 o
   8   8  10       62.43      -53.93     91.70 o
   9   8  10     2308.37     2263.80    223.87 o
  10   8  10     4606.55     4433.98    343.69 o
  11   8  10      375.33      539.29    150.49 o
  12   8  10      807.94      739.49    174.67 o
  13   8  10      635.93      246.31    163.11 o
  14   8  10     2801.54     2615.92    349.03 o
  15   8  10      736.26      941.86    309.06 o
  16   8  10     2314.75     1843.35    569.93 o
 -16   9  10      331.47       43.75    376.37 o
 -15   9  10     7870.49     8468.83   1069.40 o
 -14   9  10      851.35      554.91    324.37 o
 -13   9  10     3195.80     3274.89    437.51 o
 -12   9  10       14.42      -16.48    158.45 o
 -11   9  10     3235.52     3197.13    347.65 o
 -10   9  10      970.91     1262.80    214.12 o
  -9   9  10    22173.31    24594.07   1627.68 o
  -8   9  10       53.54      -71.93     85.96 o
  -7   9  10        5.51       15.93     67.49 o
  -6   9  10      279.07      234.24     74.20 o
  -5   9  10    32867.31    32151.67   1627.69 o
  -4   9  10      364.88      432.38     73.85 o
  -3   9  10        6.32        6.75     53.41 o
  -2   9  10        6.83       -3.77     47.62 o
  -1   9  10    21215.33    21849.32   1105.84 o
   0   9  10     1192.80     1021.70    107.66 o
   1   9  10      588.19      402.66     74.45 o
   2   9  10       11.50      -23.65     52.61 o
   3   9  10     3441.14     3864.75    249.94 o
   4   9  10      188.88      123.50     64.73 o
   5   9  10     1891.86     2181.64    228.98 o
   6   9  10      188.62      301.56     90.39 o
   7   9  10     1832.74     1934.50    217.45 o
   8   9  10      985.11      960.17    152.89 o
   9   9  10      141.49       76.09    105.89 o
  10   9  10      566.21      491.83    134.03 o
  11   9  10        0.71      -61.21    123.44 o
  12   9  10     1063.04     1189.51    203.10 o
  13   9  10      323.64      355.13    171.45 o
  14   9  10      435.06      447.67    223.84 o
  15   9  10       24.53     -160.98    325.86 o
  16   9  10     1925.39     1449.26    565.92 o
 -16  10  10     1469.50     1576.66    546.96 o
 -15  10  10        6.13     -171.04    301.49 o
 -14  10  10     2276.70     1660.82    453.25 o
 -13  10  10      339.56      196.22    231.01 o
 -12  10  10     2976.33     2708.76    353.20 o
 -11  10  10        1.55     -129.24    143.59 o
 -10  10  10     6843.19     7416.53    620.29 o
  -9  10  10      729.57     1014.47    203.65 o
  -8  10  10     4161.42     4525.25    361.85 o
  -7  10  10       15.47       52.23     82.11 o
  -6  10  10      252.43      260.53     85.89 o
  -5  10  10      196.31      143.73     70.45 o
  -4  10  10     3795.96     3791.48    260.97 o
  -3  10  10      961.72      814.07     99.28 o
  -2  10  10     4565.55     4644.30    297.17 o
  -1  10  10       81.67       75.13     57.89 o
   0  10  10    16734.01    16275.00    848.12 o
   1  10  10     1656.08     1756.89    147.87 o
   2  10  10    13417.06    13846.92    696.55 o
   3  10  10     1400.30     1416.55    179.40 o
   4  10  10    30744.78    32159.54   1638.59 o
   5  10  10     3157.70     3064.62    222.03 o
   6  10  10    23770.77    23626.11   1471.24 o
   7  10  10     3676.68     4533.31    363.63 o
   8  10  10     9580.10     9287.57    646.24 o
   9  10  10     4484.60     3715.82    323.08 o
  10  10  10     8979.23     9294.63    689.11 o
  11  10  10     2059.33     2097.81    247.83 o
  12  10  10     1642.60     1175.00    238.72 o
  13  10  10     1675.81     1420.35    225.48 o
  14  10  10     3734.58     3713.30    448.63 o
  15  10  10     1828.40      676.61    374.31 o
  16  10  10      690.76      387.50    453.66 o
 -16  11  10       20.78      -77.77    416.81 o
 -15  11  10     4450.89     5916.81    873.80 o
 -14  11  10     1362.86     1042.42    464.84 o
 -13  11  10       60.80      130.02    242.27 o
 -12  11  10       33.22       29.20    178.51 o
 -11  11  10       78.92       80.33    170.29 o
 -10  11  10      180.62      157.86    156.01 o
  -9  11  10    14581.95    17379.46   1244.46 o
  -8  11  10      177.45       22.28    120.71 o
  -7  11  10     2767.39     2318.33    240.95 o
  -6  11  10      149.83       13.53     69.52 o
  -5  11  10    11866.22    11996.89    684.80 o
  -4  11  10       43.09       24.26     66.06 o
  -3  11  10    17963.76    18611.62   1036.88 o
  -2  11  10      993.14     1095.03    125.73 o
  -1  11  10     3910.91     4943.62    305.10 o
   0  11  10      363.75      263.95     74.36 o
   1  11  10    21380.49    23079.34   1231.29 o
   2  11  10     7727.06     8061.83    451.22 o
   3  11  10    14415.78    16912.11    835.16 o
   4  11  10     2532.77     2315.94    178.59 o
   5  11  10    21043.58    20247.27   1221.73 o
   6  11  10    12079.84    13157.04    911.47 o
   7  11  10     7315.02     7904.35    555.51 o
   8  11  10     1673.92     1567.93    197.22 o
   9  11  10    19985.06    22281.03   1579.64 o
  10  11  10     8699.87     9887.73    679.88 o
  11  11  10     1247.13     1203.34    204.71 o
  12  11  10      299.49       79.87    156.86 o
  13  11  10     2001.90     1661.77    242.19 o
  14  11  10     7902.41     8561.57    752.48 o
  15  11  10     2689.66     1494.40    471.31 o
 -15  12  10      214.11      309.18    404.74 o
 -14  12  10     2338.82     2217.75    470.06 o
 -13  12  10        1.80     -210.96    210.96 o
 -12  12  10    28191.09    31167.63   2162.52 o
 -11  12  10       44.66       87.15    178.72 o
 -10  12  10      578.76      353.64    189.34 o
  -9  12  10        5.69     -119.77    138.79 o
  -8  12  10    12916.30    12227.72    933.28 o
  -7  12  10      364.25      254.97    113.62 o
  -6  12  10      359.23      228.36     99.62 o
  -5  12  10       23.84       42.76     75.78 o
  -4  12  10      520.21      544.37    144.97 o
  -3  12  10       38.25      -66.78     66.78 o
  -2  12  10    19889.97    20961.01   1123.73 o
  -1  12  10     1108.09      906.09    164.57 o
   0  12  10      880.03      985.14    122.56 o
   1  12  10      194.17      267.65     81.40 o
   2  12  10     6269.04     6072.42    339.20 o
   3  12  10     1793.97     2022.06    169.69 o
   4  12  10     5922.30     7084.99    631.90 o
   5  12  10      331.43      354.94    106.82 o
   6  12  10        0.84      242.71    115.41 o
   7  12  10     1888.48     2021.02    227.62 o
   8  12  10     9201.14    10247.43    709.66 o
   9  12  10     1248.58     1038.25    184.96 o
  10  12  10     1055.70     1052.46    192.82 o
  11  12  10        0.00      -19.97    134.53 o
  12  12  10       86.70        9.13    155.56 o
  13  12  10      844.99     1219.31    288.53 o
  14  12  10     3907.31     3624.49    458.95 o
  15  12  10       26.22     -326.76    326.76 o
 -15  13  10     3926.08     3176.61    731.78 o
 -14  13  10      337.24      206.65    292.95 o
 -13  13  10     1026.53      921.81    283.17 o
 -12  13  10      578.85      937.13    264.16 o
 -11  13  10    37436.52    41715.57   2824.49 o
 -10  13  10      408.98      216.64    187.52 o
  -9  13  10      190.36       92.19    161.73 o
  -8  13  10       85.03      -88.31    159.57 o
  -7  13  10    25214.29    24729.91   1714.99 o
  -6  13  10       73.72        5.85    107.71 o
  -5  13  10     1031.84     1053.04    132.52 o
  -4  13  10      600.87      594.23    108.50 o
  -3  13  10      643.43      595.63    109.47 o
  -2  13  10     1566.59     1489.79    195.04 o
  -1  13  10    37049.95    37236.65   2017.60 o
   0  13  10      278.57      223.12     89.98 o
   1  13  10    27870.93    29334.84   1550.53 o
   2  13  10       73.53       50.19     79.42 o
   3  13  10     9599.65     9622.17    686.28 o
   4  13  10      336.96       57.69    105.17 o
   5  13  10    27941.23    28278.92   1638.69 o
   6  13  10     8467.58     8386.90    557.48 o
   7  13  10       27.99       31.78    103.90 o
   8  13  10     2108.68     2836.36    284.65 o
   9  13  10      298.07      460.77    160.05 o
  10  13  10     5793.99     6822.30    501.47 o
  11  13  10     4619.52     5820.39    457.33 o
  12  13  10      320.98       68.19    209.81 o
  13  13  10     2413.36     2981.72    413.87 o
  14  13  10      214.67      205.28    275.06 o
 -14  14  10     2711.03     3420.84    563.87 o
 -13  14  10       47.08      457.55    258.01 o
 -12  14  10     1650.44     1222.63    298.97 o
 -11  14  10       96.24       -5.16    201.79 o
 -10  14  10    16529.80    19331.01   1440.28 o
  -9  14  10        4.98      120.57    172.09 o
  -8  14  10      121.22      218.76    160.41 o
  -7  14  10       63.39      226.55    156.84 o
  -6  14  10    40326.91    38696.22   2325.89 o
  -5  14  10      507.91      447.76    106.88 o
  -4  14  10    12252.67    11926.71    851.02 o
  -3  14  10      283.32      335.11    106.83 o
  -2  14  10    19128.46    19052.04   1065.86 o
  -1  14  10     2377.14     2247.24    261.41 o
   0  14  10      450.74      185.73    108.04 o
   1  14  10     2461.11     2113.73    204.67 o
   2  14  10      215.64      147.35    103.73 o
   3  14  10     2335.07     2610.01    255.72 o
   4  14  10     4520.42     4735.01    456.82 o
   5  14  10     5034.51     5934.63    410.79 o
   6  14  10    25726.79    25765.00   1451.89 o
   7  14  10       26.85      -30.01    115.67 o
   8  14  10    10353.70    10279.58    640.11 o
   9  14  10      152.15      265.30    149.06 o
  10  14  10    10869.63    13684.58    871.17 o
  11  14  10     2854.62     2628.83    365.13 o
  12  14  10     1627.10     1428.51    311.16 o
  13  14  10     1160.21     1079.07    300.67 o
  14  14  10      469.62      565.99    307.43 o
 -14  15  10      114.59      269.21    361.19 o
 -13  15  10      669.44      839.52    299.79 o
 -12  15  10       94.02      270.39    250.12 o
 -11  15  10      340.91      236.01    224.89 o
 -10  15  10      302.32      131.43    201.45 o
  -9  15  10     1528.48     1922.85    300.93 o
  -8  15  10      186.39      122.55    171.95 o
  -7  15  10      647.75      546.84    212.69 o
  -6  15  10      176.94      414.09    160.51 o
  -5  15  10      431.72      118.53    106.61 o
  -4  15  10       82.91       45.52     93.85 o
  -3  15  10      114.88      164.56    100.91 o
  -2  15  10       34.97       53.26     94.89 o
  -1  15  10     2731.50     3495.22    271.29 o
   0  15  10      241.66      139.34    104.82 o
   1  15  10      380.91      468.62    135.84 o
   2  15  10        8.29      -81.55    111.91 o
   3  15  10     7606.48     8626.16    612.72 o
   4  15  10     1560.71     1646.07    214.94 o
   5  15  10      446.14      457.07    157.64 o
   6  15  10        7.02      162.74    118.70 o
   7  15  10     2679.49     2578.27    280.33 o
   8  15  10     1417.25     1100.41    179.14 o
   9  15  10       83.87      151.46    147.42 o
  10  15  10       76.35       29.98    160.70 o
  11  15  10      218.12      264.30    232.52 o
  12  15  10      207.15       -7.87    239.31 o
  13  15  10      789.73      699.79    317.63 o
 -13  16  10        2.78     -259.08    259.08 o
 -12  16  10      105.88      272.86    275.56 o
 -11  16  10      561.07      504.96    252.96 o
 -10  16  10    15349.64    15139.05   1160.97 o
  -9  16  10       44.76      210.88    200.20 o
  -8  16  10       91.02      280.90    192.12 o
  -7  16  10       34.28       23.80    166.39 o
  -6  16  10     8725.35     9594.26    786.90 o
  -5  16  10        6.18      -62.72    109.17 o
  -4  16  10      927.08      931.07    144.40 o
  -3  16  10      136.07       -5.04    100.94 o
  -2  16  10      177.58      365.71    115.47 o
  -1  16  10      125.74       37.50    107.95 o
   0  16  10        0.47      -71.16    107.60 o
   1  16  10      425.27      173.25    129.85 o
   2  16  10     5720.63     5825.47    707.53 o
   3  16  10      177.16      252.90    142.29 o
   4  16  10      390.37      349.26    146.15 o
   5  16  10     3618.44     4084.59    376.32 o
   6  16  10    19717.65    22366.47   1390.79 o
   7  16  10      474.85      450.69    152.29 o
   8  16  10      126.30      -80.82    148.23 o
   9  16  10     1974.14     2102.32    277.57 o
  10  16  10     7300.39     6980.55    662.34 o
  11  16  10     1077.11     1426.99    314.05 o
  12  16  10       24.19     -178.08    247.73 o
  13  16  10       84.49      202.22    319.27 o
 -12  17  10        0.04      -48.23    270.40 o
 -11  17  10     8974.10     9559.07    840.97 o
 -10  17  10      175.39      322.55    238.39 o
  -9  17  10      147.62       26.65    219.34 o
  -8  17  10      244.26      651.12    228.62 o
  -7  17  10       46.96       39.34    181.10 o
  -6  17  10       43.30     -105.64    173.57 o
  -5  17  10     2491.35     1765.81    280.67 o
  -4  17  10       47.72      -93.45    107.12 o
  -3  17  10     4148.92     5194.58    383.39 o
  -2  17  10      119.74       98.45    120.09 o
  -1  17  10    27342.53    28341.81   2013.17 o
   0  17  10        0.10      -15.79    126.00 o
   1  17  10    11464.05    13393.69    959.30 o
   2  17  10       21.05       66.90    141.12 o
   3  17  10    11841.63    13672.52    975.54 o
   4  17  10      341.21      172.84    152.90 o
   5  17  10     8705.32    10258.20    790.98 o
   6  17  10     2027.22     2493.34    284.09 o
   7  17  10       36.47      -86.35    140.11 o
   8  17  10      599.34      350.25    179.26 o
   9  17  10        5.51      134.30    224.20 o
  10  17  10     2032.85     2837.63    414.46 o
  11  17  10     1828.45     2836.51    419.62 o
  12  17  10      460.66      109.35    359.92 o
 -12  18  10     2823.20     3228.33    495.41 o
 -11  18  10       82.26     -247.63    264.37 o
 -10  18  10      875.84     1462.30    332.46 o
  -9  18  10       41.00      240.25    232.22 o
  -8  18  10       65.48      253.66    218.39 o
  -7  18  10        6.16       65.16    203.04 o
  -6  18  10      260.01      464.62    209.43 o
  -5  18  10       66.86     -130.14    167.27 o
  -4  18  10     2178.34     2269.23    252.76 o
  -3  18  10       17.76       -0.44    134.90 o
  -2  18  10    10755.38     9882.59   1351.64 o
  -1  18  10       46.91      -61.76    140.61 o
   0  18  10      702.00      595.91    176.69 o
   1  18  10      124.32      293.12    160.02 o
   2  18  10     2773.53     3209.16    357.30 o
   3  18  10      966.06      634.10    231.96 o
   4  18  10     5571.71     6621.63    569.47 o
   5  18  10       62.30       69.74    162.61 o
   6  18  10      716.50      693.18    200.88 o
   7  18  10     1728.26     1807.93    278.71 o
   8  18  10     6177.36     6463.19    567.69 o
   9  18  10     2934.19     3080.25    447.26 o
  10  18  10     1085.26     1106.82    306.15 o
  11  18  10       87.62      211.54    297.15 o
 -11  19  10       12.69       25.79    309.15 o
 -10  19  10      216.77      178.92    291.51 o
  -9  19  10     5285.11     5560.31    571.87 o
  -8  19  10       10.88     -175.28    232.80 o
  -7  19  10     2619.29     2972.28    402.53 o
  -6  19  10        0.25       31.64    211.92 o
  -5  19  10     5435.17     6787.33    705.66 o
  -4  19  10        0.53       29.86    163.48 o
  -3  19  10     9386.70    10350.75    852.43 o
  -2  19  10      209.23     -116.24    144.59 o
  -1  19  10      812.37      577.26    186.86 o
   0  19  10       25.90      -87.95    148.64 o
   1  19  10     2800.76     2394.19    308.65 o
   2  19  10      801.17      523.74    208.21 o
   3  19  10     4999.16     5881.63    499.32 o
   4  19  10     1021.89     1026.40    217.13 o
   5  19  10     5312.35     6516.57    582.34 o
   6  19  10     1592.74     1017.38    278.52 o
   7  19  10     5704.29     4561.02    642.60 o
   8  19  10     1669.19     1220.53    427.55 o
   9  19  10     8644.11     8279.11    989.30 o
  10  19  10     3099.83     1959.17    541.28 o
 -10  20  10     2392.35     1768.07    432.28 o
  -9  20  10        1.56     -134.41    303.58 o
  -8  20  10     3901.47     4986.28    588.10 o
  -7  20  10      180.57     -139.61    264.55 o
  -6  20  10      684.14     1215.98    374.51 o
  -5  20  10        4.29      -25.74    281.72 o
  -4  20  10      743.11      466.93    366.34 o
  -3  20  10      128.31       49.38    169.85 o
  -2  20  10     4995.47     5748.98    534.76 o
  -1  20  10      167.97      -32.61    161.14 o
   0  20  10        5.21      -86.00    168.80 o
   1  20  10      105.88      -54.13    171.50 o
   2  20  10     3235.32     4112.56    410.55 o
   3  20  10      513.82      456.65    195.81 o
   4  20  10     2264.24     2330.39    345.85 o
   5  20  10      182.68      116.25    191.70 o
   6  20  10      610.80      760.29    240.33 o
   7  20  10      151.28     -158.74    296.45 o
   8  20  10     1306.04     1075.89    476.92 o
   9  20  10      283.91      714.08    498.39 o
  -8  21  10       45.50       87.39    384.57 o
  -7  21  10     6383.16     7758.60   1211.09 o
  -6  21  10      306.66      269.42    355.18 o
  -5  21  10     4020.44     3897.85    662.82 o
  -4  21  10       21.91      -65.48    286.03 o
  -3  21  10       61.88       -0.81    198.26 o
  -2  21  10      342.64       62.28    196.78 o
  -1  21  10     4762.28     4915.77    552.68 o
   0  21  10        0.55     -115.55    181.57 o
   1  21  10     2282.78     2023.61    296.77 o
   2  21  10        0.02      124.30    187.99 o
   3  21  10     2558.31     2123.14    353.16 o
   4  21  10      102.28      172.80    203.25 o
   5  21  10     1933.79     2165.00    329.77 o
   6  21  10     1175.54     1264.58    318.30 o
   7  21  10      160.17      -43.17    400.29 o
   8  21  10      154.87     -189.89    416.87 o
  -7  22  10        0.02      642.52    489.28 o
  -6  22  10     8066.34     9800.46   1567.39 o
  -5  22  10      189.49      111.23    354.68 o
  -4  22  10      133.34      372.64    310.15 o
  -3  22  10      216.62       76.26    310.63 o
  -2  22  10     4225.91     5086.67    570.87 o
  -1  22  10      769.32      492.05    218.31 o
   0  22  10      514.72      714.04    227.47 o
   1  22  10      616.78      474.93    219.56 o
   2  22  10       14.64     -192.62    192.62 o
   3  22  10      390.94      454.68    219.70 o
   4  22  10      318.31      207.92    228.03 o
   5  22  10      543.51      214.35    275.36 o
   6  22  10     3699.26     2660.76    796.09 o
  -5  23  10      486.95      183.65    396.04 o
  -4  23  10       28.22     -341.64    341.64 o
  -3  23  10       72.08      -87.98    355.53 o
  -2  23  10       43.69      -79.12    276.46 o
  -1  23  10      868.13      806.68    280.96 o
   0  23  10      885.25      610.98    302.27 o
   1  23  10     1427.95     1406.58    293.07 o
   2  23  10        8.75      304.51    254.80 o
   3  23  10     1203.42     1238.99    311.97 o
   4  23  10      628.81     1053.91    327.72 o
   0  24  10     2656.13     3966.04   1389.97 o
 -18   1  11     1109.64      573.30    554.39 o
 -17   1  11       32.35      195.43    273.69 o
 -16   1  11      302.62      483.14    205.78 o
 -15   1  11    16394.48    16674.76   1467.26 o
 -14   1  11     1100.98     1049.58    201.70 o
 -13   1  11     1539.17     1327.17    204.64 o
 -12   1  11       88.10      110.60    116.97 o
 -11   1  11      144.67      213.83    107.21 o
 -10   1  11      388.87      295.51    123.12 o
  -9   1  11     2249.12     1880.63    181.64 o
  -8   1  11        1.55        3.68     54.08 o
  -7   1  11      871.13     1099.70    100.05 o
  -6   1  11       37.97       83.96     50.73 o
  -5   1  11      852.98      937.52     91.68 o
  -4   1  11      306.97      255.45     53.11 o
  -3   1  11    20527.26    21657.54   1010.46 o
  -2   1  11      609.96      548.29     62.52 o
  -1   1  11    12879.86    15576.84    767.97 o
   0   1  11     2221.51     2158.38    147.92 o
   1   1  11    49196.27    48072.36   2368.04 o
   2   1  11     2782.01     2711.60    176.28 o
   3   1  11     6226.77     6973.45    388.28 o
   4   1  11     2872.09     2993.36    192.07 o
   5   1  11    58616.47    58629.09   2871.88 o
   6   1  11     5661.11     6036.88    353.09 o
   7   1  11      431.75      510.13     91.04 o
   8   1  11      152.94       99.05     64.27 o
   9   1  11     9514.96     9654.49    501.71 o
  10   1  11     6854.24     7415.62    421.04 o
  11   1  11       12.23      -31.41    100.75 o
  12   1  11     6102.06     6456.95    560.20 o
  13   1  11     1110.77      654.92    240.25 o
  14   1  11     1493.75     2351.73    351.61 o
  15   1  11      235.04       97.61    215.72 o
  16   1  11     6080.08     4921.83    554.59 o
  17   1  11     2830.29     2755.42    573.80 o
 -17   2  11       57.51     -173.60    244.93 o
 -16   2  11      305.64      238.87    217.99 o
 -15   2  11      870.13      988.83    204.88 o
 -14   2  11    29919.01    31621.42   2113.89 o
 -13   2  11      287.65      381.72    146.36 o
 -12   2  11     4003.82     4259.95    501.81 o
 -11   2  11       16.60      137.50     99.80 o
 -10   2  11    10461.50    12103.54    823.10 o
  -9   2  11      103.78        2.38     71.57 o
  -8   2  11      478.09      321.68     73.98 o
  -7   2  11       50.49       -1.84     47.06 o
  -6   2  11     1114.86     1313.75    101.79 o
  -5   2  11      104.25       39.01     44.77 o
  -4   2  11       56.89       56.47     44.37 o
  -3   2  11      232.21      154.72     46.15 o
  -2   2  11     5516.48     5139.28    276.57 o
  -1   2  11      553.24      480.61     70.60 o
   0   2  11    16581.38    17075.23    870.28 o
   1   2  11      234.48      149.96     48.74 o
   2   2  11       61.48       73.66     47.02 o
   3   2  11      593.46      487.51     74.40 o
   4   2  11    12805.51    12601.28    693.23 o
   5   2  11     5861.74     6011.65    342.57 o
   6   2  11      593.28      536.45     82.36 o
   7   2  11     1011.49      746.30    123.69 o
   8   2  11     1031.37      859.47    108.52 o
   9   2  11     3070.05     3519.38    315.43 o
  10   2  11     3018.47     2876.31    248.15 o
  11   2  11      823.66      616.45    137.22 o
  12   2  11    11143.56    11733.77    800.53 o
  13   2  11      407.39      239.56    189.26 o
  14   2  11     2857.93     2627.87    432.89 o
  15   2  11       28.25      287.30    250.92 o
  16   2  11     6077.62     8256.45   1199.09 o
  17   2  11     4679.50     3949.31   1318.34 o
 -17   3  11       41.06      169.94    318.27 o
 -16   3  11      239.87      351.79    234.65 o
 -15   3  11      369.44       -0.14    165.63 o
 -14   3  11        7.98      118.76    148.48 o
 -13   3  11    15544.06    15531.02   1439.44 o
 -12   3  11       29.03       -1.10    110.15 o
 -11   3  11     6635.38     7231.73    506.92 o
 -10   3  11      118.26       83.46     86.86 o
  -9   3  11    14934.85    15382.68    862.49 o
  -8   3  11       25.85       37.66     65.31 o
  -7   3  11      120.62       23.31     52.43 o
  -6   3  11        0.74       -4.31     43.06 o
  -5   3  11     1897.55     2184.86    142.06 o
  -4   3  11     1581.26     1710.42    116.64 o
  -3   3  11    88648.34    94614.52   4685.16 o
  -2   3  11       22.84       21.06     39.67 o
  -1   3  11     3463.70     3634.65    213.55 o
   0   3  11     1125.75     1271.46    107.81 o
   1   3  11   161628.66   157641.50   8151.04 o
   2   3  11     9266.69     8658.65    469.39 o
   3   3  11      446.41      455.32     69.27 o
   4   3  11       93.40      104.14     51.21 o
   5   3  11    20644.35    20910.37   1073.19 o
   6   3  11    16635.96    17410.41    839.30 o
   7   3  11    13056.56    13154.36    678.88 o
   8   3  11      426.49      460.73     87.26 o
   9   3  11        0.62      -24.95     72.44 o
  10   3  11     3269.36     3461.63    302.97 o
  11   3  11    12302.74    12797.58    789.76 o
  12   3  11     1389.34      935.10    202.75 o
  13   3  11       23.57      168.72    180.72 o
  14   3  11      157.30       23.25    206.15 o
  15   3  11      795.48      205.97    239.19 o
  16   3  11     2250.85     3201.85    478.00 o
  17   3  11       69.17       59.53    313.96 o
 -17   4  11        7.80      173.52    325.32 o
 -16   4  11     4197.48     3514.64    586.69 o
 -15   4  11     2100.29     1420.89    373.62 o
 -14   4  11       25.25     -134.14    134.14 o
 -13   4  11       84.74       52.51    127.55 o
 -12   4  11      879.11     1156.26    175.67 o
 -11   4  11      565.34      493.50    115.84 o
 -10   4  11    10173.31    10546.85    849.08 o
  -9   4  11        1.25      -23.44     71.03 o
  -8   4  11    91598.29   103695.12   5475.86 o
  -7   4  11      242.23      162.46     64.71 o
  -6   4  11    12819.12    13492.57    718.75 o
  -5   4  11        8.02      -15.12     40.96 o
  -4   4  11   194775.89   201276.97   9466.03 o
  -3   4  11    11421.38    11843.67    557.86 o
  -2   4  11     8668.95     8561.53    429.64 o
  -1   4  11      436.08      388.63     69.01 o
   0   4  11    61964.94    61477.17   2965.55 o
   1   4  11    46853.14    45526.64   2276.43 o
   2   4  11   168521.52   155880.03   9123.13 o
   3   4  11      166.62      105.67     54.44 o
   4   4  11     3039.65     4276.01    251.64 o
   5   4  11    19614.22    20311.05   1008.32 o
   6   4  11    83966.73    87932.41   4310.31 o
   7   4  11     2497.90     2396.61    172.92 o
   8   4  11      968.87      632.77    114.16 o
   9   4  11      801.73      541.89    100.38 o
  10   4  11    34638.74    33883.18   1914.69 o
  11   4  11    19350.52    21869.99   1381.44 o
  12   4  11     2084.42     1870.68    231.47 o
  13   4  11      815.76      505.23    244.59 o
  14   4  11     1356.77     1572.69    315.59 o
  15   4  11     3054.04     2721.92    425.61 o
  16   4  11      241.39      -20.04    256.75 o
  17   4  11     1890.38     1260.05    465.92 o
 -17   5  11     1757.98     1870.65    531.92 o
 -16   5  11      278.97      228.61    305.00 o
 -15   5  11     2326.67     2370.68    679.43 o
 -14   5  11       40.75     -202.54    202.54 o
 -13   5  11     9566.72     9705.28    759.86 o
 -12   5  11      280.88      273.23    129.50 o
 -11   5  11     2706.20     2574.38    232.98 o
 -10   5  11       20.49       14.07     77.11 o
  -9   5  11    11563.44    12089.75    680.85 o
  -8   5  11       33.07      132.85     72.24 o
  -7   5  11     7033.47     7088.25    409.75 o
  -6   5  11       99.67      116.27     57.28 o
  -5   5  11      738.36      646.89     79.32 o
  -4   5  11      911.20     1229.46     95.43 o
  -3   5  11    80487.69    82022.90   3655.58 o
  -2   5  11      125.48      118.63     47.87 o
  -1   5  11    11092.48    11069.74    559.29 o
   0   5  11      785.75      612.76     90.39 o
   1   5  11   187052.45   192293.72   9832.22 o
   2   5  11    13048.57    13514.30    701.46 o
   3   5  11      476.94      437.09     90.20 o
   4   5  11      404.92      284.83     64.64 o
   5   5  11    27217.02    28072.93   1486.27 o
   6   5  11     4176.97     4445.97    266.03 o
   7   5  11      959.11     1019.00    110.83 o
   8   5  11        7.13       73.45     76.29 o
   9   5  11      252.82      -33.91     96.97 o
  10   5  11     5562.70     6018.77    437.55 o
  11   5  11    20904.78    22073.97   1316.01 o
  12   5  11     2295.66     2512.01    265.15 o
  13   5  11       18.71      130.89    173.04 o
  14   5  11      629.53      211.83    221.39 o
  15   5  11     2725.30     2215.14    555.67 o
  16   5  11       97.16     -192.78    260.12 o
  17   5  11       93.71     -235.91    278.94 o
 -17   6  11       59.95       39.75    364.32 o
 -16   6  11     2390.84     2669.01    521.49 o
 -15   6  11     1425.53     1011.16    426.12 o
 -14   6  11    14779.31    11293.99   1505.65 o
 -13   6  11       28.11     -187.99    187.99 o
 -12   6  11     3556.57     3933.23    353.67 o
 -11   6  11      219.99      262.14    108.01 o
 -10   6  11    18425.49    20410.83   1176.04 o
  -9   6  11      159.61      181.50     78.54 o
  -8   6  11      351.64      247.35     78.47 o
  -7   6  11      399.33      274.88     77.64 o
  -6   6  11     4330.75     4914.33    287.37 o
  -5   6  11        0.74      -20.61     48.87 o
  -4   6  11      364.97      346.51     62.89 o
  -3   6  11      138.42      131.84     48.33 o
  -2   6  11      296.76      317.97     55.72 o
  -1   6  11      474.55      548.33     71.95 o
   0   6  11      299.67      222.54     60.25 o
   1   6  11      125.98      135.70     54.10 o
   2   6  11       79.24      135.79     62.82 o
   3   6  11      412.76      456.40     72.59 o
   4   6  11      249.78      316.71     70.07 o
   5   6  11     1751.77     2053.42    152.08 o
   6   6  11     3440.96     3359.41    265.91 o
   7   6  11      108.47       24.30     69.33 o
   8   6  11     2852.41     2846.44    239.54 o
   9   6  11      228.33      208.00    108.87 o
  10   6  11        5.05      -62.65    101.37 o
  11   6  11      731.44      647.31    154.95 o
  12   6  11     4752.03     4723.12    462.77 o
  13   6  11     1422.36     1048.61    216.49 o
  14   6  11       40.10     -136.72    191.53 o
  15   6  11      116.97      496.32    272.12 o
  16   6  11     1315.60     1444.98    424.73 o
 -17   7  11       19.23     -136.49    396.13 o
 -16   7  11      509.85       -6.18    297.39 o
 -15   7  11    30285.11    33104.68   3270.06 o
 -14   7  11      762.66      737.86    310.38 o
 -13   7  11      209.87     -152.03    201.95 o
 -12   7  11       22.67     -166.55    166.55 o
 -11   7  11    31095.67    32414.49   2093.14 o
 -10   7  11      700.96      730.95    118.93 o
  -9   7  11      650.65      484.91    134.53 o
  -8   7  11      205.49      174.48     88.97 o
  -7   7  11      182.66      250.11     73.89 o
  -6   7  11       77.36       -4.37     56.22 o
  -5   7  11     2964.18     3252.30    214.66 o
  -4   7  11      413.54      371.90     68.20 o
  -3   7  11    42818.21    42278.35   1947.51 o
  -2   7  11       42.06       77.46     48.48 o
  -1   7  11    25506.65    27925.31   1318.30 o
   0   7  11      929.78     1197.75    106.35 o
   1   7  11    91256.38    90869.82   4605.97 o
   2   7  11     2168.85     2460.32    169.60 o
   3   7  11    13067.32    12781.96    658.81 o
   4   7  11       14.08       30.65     57.81 o
   5   7  11    20785.46    21120.40   1075.70 o
   6   7  11     3827.46     4761.17    291.10 o
   7   7  11        8.90      129.34     83.86 o
   8   7  11     3992.97     4399.24    368.82 o
   9   7  11       20.72       34.03    104.02 o
  10   7  11     4317.96     5133.37    390.43 o
  11   7  11     1358.41     1522.56    240.67 o
  12   7  11     1557.24     1155.75    251.18 o
  13   7  11     2116.44     1802.29    271.70 o
  14   7  11      116.44       24.30    206.04 o
  15   7  11       94.97      -72.78    253.25 o
  16   7  11     3372.71     3845.44   1101.37 o
 -17   8  11       39.59       98.79    790.33 o
 -16   8  11     3671.65     2437.95    595.36 o
 -15   8  11      185.31      515.36    295.37 o
 -14   8  11       28.16       56.89    255.55 o
 -13   8  11      272.46       21.30    288.77 o
 -12   8  11     5236.23     5431.11    739.62 o
 -11   8  11       61.35       57.20    145.45 o
 -10   8  11     5047.80     5176.82    468.50 o
  -9   8  11       34.35      -67.14     99.00 o
  -8   8  11     4203.95     4098.35    275.25 o
  -7   8  11      176.34      121.71     71.33 o
  -6   8  11    26915.73    28653.65   1558.40 o
  -5   8  11       95.42       45.34     58.65 o
  -4   8  11      930.98      808.27    111.60 o
  -3   8  11        5.07      -28.48     46.33 o
  -2   8  11     7059.71     8484.39    424.65 o
  -1   8  11     2028.68     2127.70    183.97 o
   0   8  11     5193.52     5997.64    319.75 o
   1   8  11     1580.82     1394.51    118.99 o
   2   8  11     5287.75     5147.19    301.57 o
   3   8  11     2878.73     3016.00    265.97 o
   4   8  11     9385.29    10080.21    612.99 o
   5   8  11       25.20      -59.77     59.77 o
   6   8  11      749.22      613.18    110.14 o
   7   8  11      235.87      360.35    112.37 o
   8   8  11     6845.26     7390.13    516.59 o
   9   8  11     2419.59     2359.26    333.07 o
  10   8  11      279.32      259.30    131.88 o
  11   8  11     1608.97     1785.00    214.28 o
  12   8  11       39.49       57.68    140.82 o
  13   8  11     2514.17     2790.03    317.54 o
  14   8  11     1090.63      965.15    356.48 o
  15   8  11       11.44      471.74    255.34 o
  16   8  11       26.40     -378.26    378.26 o
 -16   9  11       43.94      134.19    383.82 o
 -15   9  11     1422.16     1538.91    426.26 o
 -14   9  11     1403.09      543.20    330.73 o
 -13   9  11     2263.84     1498.38    542.11 o
 -12   9  11        0.45      -32.08    161.34 o
 -11   9  11     2978.31     3250.87    387.96 o
 -10   9  11       49.92        2.36    131.05 o
  -9   9  11     8066.63    10307.93    759.70 o
  -8   9  11        2.91        3.92     99.18 o
  -7   9  11    16476.94    16361.75    989.56 o
  -6   9  11        0.92      -62.63     62.63 o
  -5   9  11     1319.49     1191.19    125.56 o
  -4   9  11       29.79        8.37     64.81 o
  -3   9  11    12825.61    13031.34    717.91 o
  -2   9  11      305.38      343.84     67.54 o
  -1   9  11    14965.19    14194.07    770.54 o
   0   9  11     3240.21     3841.41    240.79 o
   1   9  11    16557.46    17400.70    896.53 o
   2   9  11      644.39      605.98     88.37 o
   3   9  11    21926.05    21153.76   1176.55 o
   4   9  11     9635.90    10952.76    614.73 o
   5   9  11    35746.69    35755.68   1854.55 o
   6   9  11     2509.08     2237.79    216.50 o
   7   9  11      172.23      175.77     99.33 o
   8   9  11     1944.82     2003.15    264.40 o
   9   9  11    17029.81    15510.99   1000.29 o
  10   9  11     5392.12     5787.54    471.15 o
  11   9  11      152.76        4.47    117.74 o
  12   9  11     1662.61     1764.14    306.32 o
  13   9  11      681.61      280.55    190.17 o
  14   9  11     3691.59     3951.07    454.71 o
  15   9  11      580.01      598.43    286.92 o
  16   9  11     3245.34     2718.11    693.02 o
 -16  10  11     1033.67      555.99    471.35 o
 -15  10  11      461.56      359.29    334.65 o
 -14  10  11    13876.06    17062.93   2120.03 o
 -13  10  11        7.23       48.65    216.78 o
 -12  10  11    14160.92    15130.76   1130.55 o
 -11  10  11       57.18       90.60    172.98 o
 -10  10  11     6551.88     7014.94    588.05 o
  -9  10  11        6.77     -124.75    124.75 o
  -8  10  11     2566.55     2723.24    267.62 o
  -7  10  11       21.27      -66.87     66.87 o
  -6  10  11       49.24      140.19     77.62 o
  -5  10  11       20.64       31.81     71.31 o
  -4  10  11     5309.18     6099.90    392.40 o
  -3  10  11      459.84      482.63    125.26 o
  -2  10  11     9224.46     9469.63    546.28 o
  -1  10  11      681.40      534.45     89.92 o
   0  10  11    23485.29    24182.26   1258.25 o
   1  10  11     1974.89     1854.78    152.62 o
   2  10  11     8326.50     9834.90    530.16 o
   3  10  11     1605.68     1343.83    167.91 o
   4  10  11    27584.47    29102.15   1660.06 o
   5  10  11     6083.64     6786.04    403.96 o
   6  10  11     6215.51     6360.72    462.44 o
   7  10  11      282.86      165.11    107.63 o
   8  10  11     1924.75     1680.99    266.82 o
   9  10  11     5964.82     6525.45    534.25 o
  10  10  11    10175.14    10572.13    713.11 o
  11  10  11      284.38      213.93    144.55 o
  12  10  11     3379.02     3411.43    333.36 o
  13  10  11       45.56       98.48    169.46 o
  14  10  11     4472.93     3438.29    381.53 o
  15  10  11      126.19      669.55    377.93 o
 -16  11  11      129.22     -561.89    561.89 o
 -15  11  11       68.01      -52.51    397.12 o
 -14  11  11        3.74      183.31    342.12 o
 -13  11  11      935.12      929.50    300.68 o
 -12  11  11      150.93      272.72    208.59 o
 -11  11  11    10158.62    10166.62    859.20 o
 -10  11  11       18.11     -133.17    152.59 o
  -9  11  11     5712.49     6298.42    579.95 o
  -8  11  11        2.28     -118.02    118.50 o
  -7  11  11      277.67      267.14    113.62 o
  -6  11  11        3.75      -41.29     73.73 o
  -5  11  11      791.92      714.21    156.50 o
  -4  11  11      204.91      153.68     78.32 o
  -3  11  11    11023.50     9812.10    579.87 o
  -2  11  11       10.17       54.69     68.95 o
  -1  11  11     5974.50     6693.56    401.67 o
   0  11  11      147.67      115.30     69.55 o
   1  11  11    11532.51    11737.83    626.78 o
   2  11  11     2429.86     2425.60    183.49 o
   3  11  11       10.21       18.91     67.07 o
   4  11  11      177.24      187.61     82.75 o
   5  11  11     2831.93     2919.65    258.50 o
   6  11  11     4559.88     4830.19    382.36 o
   7  11  11     4087.76     3640.46    346.53 o
   8  11  11      141.32      -85.95    118.35 o
   9  11  11      708.07      571.02    156.39 o
  10  11  11      188.25      166.17    139.52 o
  11  11  11     2897.24     3607.24    322.88 o
  12  11  11      284.60      303.20    161.47 o
  13  11  11      253.06      248.69    185.78 o
  14  11  11      328.49      315.58    266.15 o
  15  11  11      269.95      428.24    381.90 o
 -15  12  11      332.03      516.14    458.21 o
 -14  12  11     1758.43     1047.48    432.09 o
 -13  12  11       17.77      -26.10    260.69 o
 -12  12  11      800.85      778.47    246.43 o
 -11  12  11       94.88      244.19    201.31 o
 -10  12  11     9793.37    11089.66   1045.53 o
  -9  12  11       21.85      -63.21    145.95 o
  -8  12  11    18931.97    19428.34   1405.89 o
  -7  12  11      159.29      -12.28    118.62 o
  -6  12  11     1978.70     1901.24    174.24 o
  -5  12  11       51.47        6.28     80.08 o
  -4  12  11    45803.37    47281.51   2800.21 o
  -3  12  11     2401.51     2829.66    216.72 o
  -2  12  11     1782.40     2117.00    185.41 o
  -1  12  11       56.74      -71.42     71.42 o
   0  12  11    16558.96    17384.33    957.69 o
   1  12  11     5644.61     6563.27    387.41 o
   2  12  11    41115.33    41556.59   2150.03 o
   3  12  11      988.01      725.56    113.49 o
   4  12  11     1764.93     1535.51    181.16 o
   5  12  11    10651.24    10922.37    713.82 o
   6  12  11    69726.58    73900.97   4529.79 o
   7  12  11     2881.97     2643.66    267.06 o
   8  12  11      828.47      640.73    154.70 o
   9  12  11     1029.03      823.78    202.78 o
  10  12  11    16391.86    15276.68    996.34 o
  11  12  11     1163.49     1160.90    191.79 o
  12  12  11     1899.39     1949.05    248.35 o
  13  12  11      274.04      486.53    250.50 o
  14  12  11     1086.08      662.48    305.04 o
  15  12  11      404.60      649.12    409.05 o
 -15  13  11      799.19      831.41    542.00 o
 -14  13  11        2.11      -43.88    338.91 o
 -13  13  11      464.64      227.64    236.22 o
 -12  13  11        9.45     -201.95    203.33 o
 -11  13  11      702.26      668.52    227.92 o
 -10  13  11        6.80      117.77    177.11 o
  -9  13  11      584.36      312.07    203.64 o
  -8  13  11      165.76       58.29    144.76 o
  -7  13  11     4779.00     4901.10    520.65 o
  -6  13  11       50.92      148.23     92.41 o
  -5  13  11     1676.36     1794.13    180.19 o
  -4  13  11      277.26      178.60     92.07 o
  -3  13  11    20263.39    21832.53   1209.35 o
  -2  13  11     1395.88     1511.68    157.54 o
  -1  13  11      598.13      540.92    111.56 o
   0  13  11       11.47      -58.45     76.43 o
   1  13  11    22196.25    23020.35   1319.16 o
   2  13  11     1910.84     1848.66    189.89 o
   3  13  11      125.86       58.21     97.75 o
   4  13  11       55.12      -28.61     96.64 o
   5  13  11    37788.84    39033.22   2357.01 o
   6  13  11     5316.51     5604.89    410.10 o
   7  13  11      586.88      159.78    118.00 o
   8  13  11       28.01       83.99    132.57 o
   9  13  11     6639.35     8616.74    796.24 o
  10  13  11     2793.71     3152.12    319.26 o
  11  13  11       54.53       45.64    150.95 o
  12  13  11      992.41      820.15    253.70 o
  13  13  11       13.39     -224.06    231.87 o
  14  13  11     1114.17      846.99    351.95 o
 -14  14  11     1440.57     1818.56    887.00 o
 -13  14  11        8.32      106.67    258.94 o
 -12  14  11     2800.59     2286.13    369.53 o
 -11  14  11        1.57      -91.44    197.90 o
 -10  14  11     8986.10    10421.05    846.96 o
  -9  14  11      218.75     -145.16    167.18 o
  -8  14  11     1438.78     1273.24    245.48 o
  -7  14  11      510.52      533.52    175.14 o
  -6  14  11     9887.00    11034.33    782.62 o
  -5  14  11      195.09       97.96     94.60 o
  -4  14  11     3309.10     3491.78    263.56 o
  -3  14  11      243.70      210.72    100.04 o
  -2  14  11     1673.03     1639.48    174.95 o
  -1  14  11       50.31       -6.42     88.22 o
   0  14  11      560.25      265.12     96.44 o
   1  14  11     1294.96     1315.84    221.41 o
   2  14  11     8753.35    10519.46    743.84 o
   3  14  11      355.63      231.14    113.34 o
   4  14  11     1023.41     1004.63    183.70 o
   5  14  11      507.05      308.51    121.11 o
   6  14  11     3251.98     3243.69    277.76 o
   7  14  11        3.73       66.05    120.05 o
   8  14  11     2533.67     2042.22    228.48 o
   9  14  11      145.60      257.84    147.58 o
  10  14  11        1.44       88.24    159.13 o
  11  14  11       22.61      -69.38    161.71 o
  12  14  11       73.02      -62.12    223.66 o
  13  14  11      788.78      595.63    278.57 o
  14  14  11     1479.34     1436.52    392.04 o
 -14  15  11      344.09      829.14    499.66 o
 -13  15  11       88.72      280.30    287.78 o
 -12  15  11       35.39      -85.60    228.40 o
 -11  15  11    23227.84    26148.46   1857.31 o
 -10  15  11      376.44      149.86    211.51 o
  -9  15  11       65.40       86.55    193.56 o
  -8  15  11      120.88      258.31    186.13 o
  -7  15  11     1838.02     1385.30    233.92 o
  -6  15  11       49.88       57.23    149.34 o
  -5  15  11     5038.15     5089.35    358.74 o
  -4  15  11      648.90      774.67    130.30 o
  -3  15  11    31164.28    32362.35   2023.27 o
  -2  15  11      251.93      209.61    104.28 o
  -1  15  11    13582.68    15302.38    837.64 o
   0  15  11      347.42      292.14    114.03 o
   1  15  11    42666.75    45895.45   2785.14 o
   2  15  11     1049.64     1101.32    197.54 o
   3  15  11     7239.17     7831.82    634.56 o
   4  15  11      857.83      846.64    164.13 o
   5  15  11     6959.98     7462.76    517.13 o
   6  15  11     4302.68     4308.28    346.07 o
   7  15  11      187.05      117.94    130.86 o
   8  15  11     3240.44     3162.80    289.75 o
   9  15  11      522.14      765.97    184.28 o
  10  15  11     1792.58     1350.27    233.98 o
  11  15  11      722.48      540.50    262.40 o
  12  15  11     1165.43      524.69    268.91 o
  13  15  11     2769.57     3171.19    744.11 o
 -13  16  11      177.49      165.43    298.93 o
 -12  16  11     1396.44     1593.38    352.88 o
 -11  16  11      259.47      456.23    261.12 o
 -10  16  11     8164.92     9163.13    776.73 o
  -9  16  11       74.89      141.24    193.06 o
  -8  16  11     1818.89     1292.05    293.87 o
  -7  16  11       10.57      -97.31    171.76 o
  -6  16  11    24038.65    24488.11   1719.67 o
  -5  16  11      536.52      426.10    153.20 o
  -4  16  11     5193.36     4734.72    356.20 o
  -3  16  11      231.51      174.68    118.89 o
  -2  16  11     9112.14    10403.75    623.55 o
  -1  16  11     1703.14     1848.66    218.76 o
   0  16  11      788.12      503.01    143.59 o
   1  16  11      715.44      735.92    170.27 o
   2  16  11       65.32      305.21    142.24 o
   3  16  11     3119.46     2812.35    389.44 o
   4  16  11    11975.09    12160.84    876.90 o
   5  16  11       41.55      151.46    135.48 o
   6  16  11      549.99      588.98    164.10 o
   7  16  11      245.06      113.87    138.21 o
   8  16  11     6969.07     8055.67    516.24 o
   9  16  11     2516.34     2284.15    272.74 o
  10  16  11       58.16      -79.85    215.94 o
  11  16  11      700.43      301.98    261.71 o
  12  16  11      241.68      283.90    286.69 o
 -12  17  11       74.32      145.55    296.78 o
 -11  17  11      899.59      725.74    292.75 o
 -10  17  11      217.74       31.25    234.43 o
  -9  17  11      547.94      476.32    251.37 o
  -8  17  11        5.38     -187.32    187.89 o
  -7  17  11     7559.06     7847.62    760.23 o
  -6  17  11      208.60     -161.52    161.52 o
  -5  17  11     4438.42     5115.72    497.08 o
  -4  17  11      275.95      241.72    128.28 o
  -3  17  11     9835.75    10060.01    638.06 o
  -2  17  11      136.15      191.09    129.82 o
  -1  17  11    17866.54    17804.74   1413.77 o
[truncated: 376,960 more chars]
